# Supplementary material for: Systematic evaluation of multiple qPCR platforms, NanoString and miRNA-Seq for microRNA biomarker discovery in human biofluids
Source: Sci Rep. 2021 Feb 24;11:4435. doi: 10.1038/s41598-021-83365-z (PMC7904811; doi:10.1038/s41598-021-83365-z)
Supplement: Supplementary file 2 — Supplementary Information 2. [file 41598_2021_83365_MOESM2_ESM.r]

################################################################################################
getLLOQ=function(nanofile,CVcut){
nano=read.csv(nanofile,stringsAsFactors=F)
nanocv=as.numeric(as.matrix(nano$CV))
nanomn=as.numeric(as.matrix(nano$mean_rpm))
log2nanomn=log(nanomn,2)
nanocv_finite=nanocv[which(is.finite(nanocv))]
log2nanomn_finite=log2nanomn[which(is.finite(nanocv))]
nano.los=loess(nanocv_finite ~ log2nanomn_finite)
plot(log2nanomn_finite,nanocv_finite,xlab="Mean (Log2)",ylab="CV")
nano.pred=predict(nano.los,seq(min(log2nanomn_finite,na.rm=T),max(log2nanomn_finite,na.rm=T),0.001))
points(seq(min(log2nanomn_finite,na.rm=T),max(log2nanomn_finite,na.rm=T),0.001),nano.pred,pch=19,col="red")
nanopred.mat=cbind(seq(min(log2nanomn_finite,na.rm=T),max(log2nanomn_finite,na.rm=T),0.001),nano.pred)
nanoCut=round(nanopred.mat[round(nanopred.mat[,"nano.pred"],3)==round(CVcut,3)][1],2)
legend("topright",paste("LLOQ=",nanoCut,sep=""))
abline(v=nanoCut)
abline(h=CVcut)
}
################################################################################################

# Example to execute the R function:
# getLLOQ("sample.csv", CVcut = 0.5)
# sample.csv file will contain two columns. Column A: mean expression value (rpm or Ct). Column B: coefficient of variation (CV)
