# Supplementary material for: Systematic evaluation of multiple qPCR platforms, NanoString and miRNA-Seq for microRNA biomarker discovery in human biofluids
Source: Sci Rep. 2021 Feb 24;11:4435. doi: 10.1038/s41598-021-83365-z (PMC7904811; doi:10.1038/s41598-021-83365-z)
Supplement: Supplementary file 6 — Supplementary Information 6. [file 41598_2021_83365_MOESM6_ESM.xlsx]

## Sheet: MiRXES
	Supplementary Table 4. Raw qPCR data for Ref. Serum - MiRXES Platform (Copies per ml for 3 qPCR runs)
	miRBase ID (v21)	Run 1	Run 2	Run 3
	hsa-miR-451a	2063581116	2174881118	2049755245
	hsa-miR-1973	914409980	812180292	919475030
	hsa-miR-1290	222368511	284107265	241591574
	hsa-miR-320c	170344514	171599329	75818112
	hsa-miR-142-5p	170022278	122489450	124865601
	hsa-miR-92a-3p	144505653	113327763	128527288
	hsa-miR-320d	96301525	86749864	81938606
	hsa-miR-320b	62808668	81169688	96958935
	hsa-miR-16-5p	87532902	58622919	75583063
	hsa-miR-23b-3p	66267830	49144018	66911417
	hsa-miR-223-3p	57909683	59213030	56291636
	hsa-miR-22-3p	65201704	52032927	55145649
	hsa-miR-15a-5p	55517532	62803572	52174446
	hsa-miR-486-5p	55942872	55332503	51117304
	hsa-miR-24-3p	43500694	47906030	44979615
	hsa-miR-423-5p	40043982	44447295	44756569
	hsa-miR-130a-3p	36162371	30353029	27368511
	hsa-miR-20a-5p	25473307	28149947	40181211
	hsa-miR-4306	27114767	29055748	31587597
	hsa-miR-320e	20953691	21113159	43601301
	hsa-miR-19b-3p	27404082	24081764	31685906
	hsa-miR-320a	24300623	30627694	25028605
	hsa-miR-21-5p	26489111	22310649	25386981
	hsa-let-7a-5p	23528409	29305876	19473524
	hsa-miR-17-5p	24685302	20370734	24949919
	hsa-let-7i-5p	21012126	22600453	25002427
	hsa-let-7f-5p	27108985	25319565	14549640
	hsa-miR-126-3p	16855077	20447075	26782332
	hsa-miR-1275	18005476	25109684	18657189
	hsa-miR-1246	17531600	19130466	15361703
	hsa-let-7g-5p	20545025	15819495	15628910
	hsa-miR-26a-5p	17581497	15998208	16727318
	hsa-miR-27a-3p	13010857	17538545	14267933
	hsa-miR-23a-3p	12759031	14799967	15897320
	hsa-miR-15b-5p	11239684	12975220	13835765
	hsa-miR-720 (v18)	12627391	9082198	14886348
	hsa-miR-221-3p	12308829	11691786	12293115
	hsa-miR-185-5p	12072524	10583752	12287768
	hsa-miR-103a-3p	8010424	11672252	10915203
	hsa-miR-146b-5p	9586934	12702913	6669208
	hsa-let-7b-5p	11084320	8741059	8112548
	hsa-miR-144-3p	8673016	7915535	8443450
	hsa-miR-26b-5p	8465539	7519254	7840451
	hsa-miR-126-5p	7957894	7802788	7945080
	hsa-miR-25-3p	7488485	7503919	8144134
	hsa-miR-297	8051681	6699169	7393856
	hsa-miR-30d-5p	7094739	6300926	7967119
	hsa-miR-146a-5p	6189812	7228642	7499666
	hsa-miR-4257	6509587	7149032	6236398
	hsa-miR-199b-3p	4693354	6476611	6795393
	hsa-miR-142-3p	5678404	5058611	6983825
	hsa-miR-130b-3p	5300604	7393455	4371877
	hsa-miR-191-5p	6057441	4903847	5270631
	hsa-miR-484	6305243	4903471	4884773
	hsa-miR-30e-5p	5519348	4838076	5432389
	hsa-miR-101-3p	5258760	4363144	5958703
	hsa-miR-106b-5p	4532853	4524780	4180185
	hsa-miR-518a-5p	4867574	4808639	2624151
	hsa-miR-637	2850801	5727561	3535283
	hsa-miR-181a-5p	4449686	3489718	3844459
	hsa-miR-106a-5p	4264690	3550859	3860424
	hsa-miR-19a-3p	3958643	3215921	4315029
	hsa-miR-1224-3p	4195755	3378358	3728504
	hsa-miR-30a-5p	4172878	3722944	3276653
	hsa-miR-502-3p	2662195	3412598	4671174
	hsa-miR-629-5p	3141664	2191115	5245995
	hsa-miR-652-3p	3512520	2743454	3890592
	hsa-miR-29a-3p	3065362	3079781	3029707
	hsa-miR-30b-5p	3461675	3159095	2477067
	hsa-miR-107	2679575	3036847	2522857
	hsa-miR-29c-3p	3985378	2704558	1513126
	hsa-miR-361-5p	2767339	2461244	2866060
	hsa-miR-335-5p	2699653	2639770	2587679
	hsa-miR-20b-5p	2388221	2217070	2776771
	hsa-miR-363-3p	2132085	2437335	2770787
	hsa-let-7d-5p	2623032	2542447	1855447
	hsa-miR-222-3p	2136077	2011263	2792655
	hsa-miR-1285-5p	2594684	2294536	2035973
	hsa-miR-27b-3p	2206762	2542879	2140003
	hsa-miR-660-5p	2046094	2316120	2406668
	hsa-miR-30c-5p	1972744	2481488	2294933
	hsa-miR-620	2311762	2654112	1618567
	hsa-miR-193a-5p	1985924	2061970	2365398
	hsa-miR-199a-3p	1823256	2446982	2138862
	hsa-let-7d-3p	2065929	2541459	1800741
	hsa-miR-150-5p	2432816	1853021	2030055
	hsa-miR-122-5p	1731630	2149674	2011975
	hsa-miR-199a-5p	1827416	2016942	1756543
	hsa-miR-1825	2212769	1088605	2183864
	hsa-miR-340-5p	1707256	1825892	1812368
	hsa-miR-584-5p	1519158	1908100	1655533
	hsa-miR-425-5p	1694003	1567121	1545676
	hsa-miR-483-5p	1578596	1551270	1445260
	hsa-miR-145-5p	1168920	1577677	1678545
	hsa-miR-148a-3p	1457713	1399875	1487150
	hsa-miR-151a-5p	1570681	1048497	1669380
	hsa-miR-18a-5p	1704170	1326868	1236048
	hsa-miR-374a-5p	1001801	1549143	1157782
	hsa-let-7c-5p	1023993	1471299	1213321
	hsa-miR-296-3p	921726	1454835	1072971
	hsa-miR-151a-3p	813977	884348	1563452
	hsa-miR-128-3p	992774	1069477	1141241
	hsa-miR-874-3p	923777	1278551	813373
	hsa-miR-1280 (v18)	1117805	838829	957638
	hsa-miR-143-3p	978650	980307	731901
	hsa-miR-148b-3p	745961	710569	1105608
	hsa-miR-134-5p	918999	1014311	623144
	hsa-miR-1299	776732	965250	766078
	hsa-miR-186-5p	812597	888714	792574
	hsa-miR-140-3p	671280	921410	819787
	hsa-miR-378a-3p	882838	858352	566472
	hsa-miR-501-3p	786666	654544	844883
	hsa-miR-20a-3p	779640	581453	889466
	hsa-miR-197-3p	867804	685602	639300
	hsa-miR-99b-5p	909386	635999	614357
	hsa-miR-10a-5p	689103	770465	676362
	hsa-miR-625-5p	757130	707917	575850
	hsa-miR-30b-3p	379289	613611	1001661
	hsa-miR-15b-3p	430092	471508	965068
	hsa-miR-454-3p	558010	559043	729610
	hsa-miR-516b-3p	545282	555350	716350
	hsa-miR-374b-5p	670946	600826	530015
	hsa-miR-650	603977	508203	612422
	hsa-miR-508-5p	444592	649644	624771
	hsa-miR-22-5p	493513	699725	477779
	hsa-miR-337-5p	480222	511700	639557
	hsa-miR-330-3p	724989	388023	509881
	hsa-miR-369-3p	692169	504388	414753
	hsa-miR-328-3p	542592	428787	566265
	hsa-miR-298	550855	337375	633862
	hsa-miR-29b-3p	468187	517164	522694
	hsa-miR-92b-3p	446463	579348	480734
	hsa-miR-339-5p	470953	510471	512480
	hsa-miR-450a-5p	504973	534799	433196
	hsa-miR-345-5p	511180	445099	507669
	hsa-miR-17-3p	1057179	270360	85661
	hsa-miR-28-3p	352569	409946	636913
	hsa-miR-125a-5p	510538	516320	348704
	hsa-miR-194-5p	516588	466901	374652
	hsa-miR-326	434208	462448	432322
	hsa-miR-1207-5p	501077	272053	448195
	hsa-miR-99a-5p	361361	452267	352920
	hsa-miR-122-3p	234198	471947	439337
	hsa-miR-483-3p	407516	389517	340507
	hsa-miR-424-5p	438265	466411	226239
	hsa-miR-301a-3p	283069	333737	490681
	hsa-miR-96-5p	475714	370106	232642
	hsa-miR-1296-5p	398950	351844	326812
	hsa-miR-139-5p	340919	299807	376870
	hsa-miR-338-3p	280600	346325	388801
	hsa-miR-616-3p	242435	396270	349738
	hsa-miR-1285-3p	302815	395407	250255
	hsa-miR-425-3p	292838	294264	322141
	hsa-miR-571	252663	293233	349998
	hsa-miR-33a-5p	366710	277057	170168
	hsa-miR-32-5p	315307	256271	236398
	hsa-miR-382-5p	226587	228362	348618
	hsa-miR-25-5p	314482	288766	179343
	hsa-miR-324-3p	283203	253758	206325
	hsa-miR-30e-3p	251945	214731	260978
	hsa-miR-28-5p	286368	252917	182715
	hsa-miR-596	247372	222222	206506
	hsa-miR-365a-3p	196970	209134	251795
	hsa-miR-103a-2-5p	176982	320796	151137
	hsa-miR-518f-5p	137752	250664	237093
	hsa-miR-18b-5p	138476	306359	158437
	hsa-miR-1271-5p	238780	186126	164461
	hsa-miR-532-3p	226283	129931	228600
	hsa-miR-324-5p	155406	195706	229491
	hsa-miR-338-5p	133510	193500	227755
	hsa-miR-532-5p	179036	145935	185573
	hsa-miR-30c-1-3p	228679	178230	93832
	hsa-miR-93-3p	163756	172032	149717
	hsa-miR-495-3p	162805	155422	166166
	hsa-miR-125b-5p	162795	132834	174829
	hsa-miR-23a-5p	177089	123620	168130
	hsa-miR-431-5p	157967	167217	141757
	hsa-miR-23c	143351	205208	116118
	hsa-miR-4732-3p	140228	172819	126989
	hsa-miR-590-5p	129303	148625	148072
	hsa-miR-132-3p	144588	143638	135089
	hsa-miR-204-5p	187108	205804	13294
	hsa-miR-500b-5p	137622	133540	130009
	hsa-miR-34a-5p	147272	116397	123762
	hsa-miR-224-5p	150717	72623	156766
	hsa-miR-493-5p	116339	118614	139748
	hsa-miR-346	153950	109728	109344
	hsa-miR-152-3p	124039	122776	121440
	hsa-miR-362-5p	101723	115483	149266
	hsa-let-7a-2-3p	95962	99178	170905
	hsa-miR-16-2-3p	73926	61011	220446
	hsa-miR-34c-3p	72234	62339	214036
	hsa-miR-154-5p	129065	116174	94416
	hsa-miR-223-5p	98617	102039	134846
	hsa-miR-182-5p	103816	125411	101906
	hsa-miR-409-3p	103630	93968	131863
	hsa-miR-1254	107248	106546	114475
	hsa-miR-377-3p	109725	108624	108754
	hsa-miR-188-5p	98139	126129	99216
	hsa-miR-505-3p	103924	103498	106756
	hsa-miR-550a-3p	87340	90267	124443
	hsa-miR-365b-5p	78266	103677	108299
	hsa-miR-181b-5p	107332	75056	104191
	hsa-miR-421	104596	94621	82064
	hsa-miR-374c-5p	116458	82471	81780
	hsa-miR-192-5p	68201	128411	82481
	hsa-miR-29b-2-5p	85061	85400	105863
	hsa-miR-127-3p	95233	78546	101339
	hsa-miR-21-3p	106562	79385	83207
	hsa-miR-1291	92270	81633	92713
	hsa-miR-4732-5p	81469	92683	91691
	hsa-miR-183-5p	78273	94074	86113
	hsa-miR-663b	89067	79801	86054
	hsa-miR-376b-3p	94616	78716	77979
	hsa-miR-497-5p	75402	92138	83350
	hsa-miR-106b-3p	82043	100711	65992
	hsa-miR-576-5p	93972	80542	73350
	hsa-let-7f-1-3p	80580	95700	71172
	hsa-miR-493-3p	104052	56848	81405
	hsa-miR-34b-3p	103868	77282	58910
	hsa-miR-525-5p	68574	71060	97163
	hsa-let-7b-3p	88613	72215	74546
	hsa-miR-181c-5p	91913	86270	54354
	hsa-miR-199b-5p	86689	69572	70679
	hsa-let-7g-3p	93668	62990	69363
	hsa-miR-627-5p	71928	77456	68782
	hsa-miR-539-5p	62317	64557	90135
	hsa-miR-485-3p	76684	77043	62020
	hsa-miR-24-1-5p	60038	77539	75935
	hsa-miR-7-1-3p	62316	88539	61318
	hsa-miR-10a-3p	65525	53974	91616
	hsa-miR-621	82366	60615	67633
	hsa-miR-640	75160	61536	73707
	hsa-miR-196b-5p	71658	63631	72388
	hsa-miR-1915-3p	35571	41916	129665
	hsa-miR-15a-3p	21764	52789	130500
	hsa-miR-135a-5p	62822	48743	87127
	hsa-miR-27a-5p	59458	74427	61478
	hsa-miR-598-3p	47073	34155	114047
	hsa-miR-337-3p	64111	69422	57609
	hsa-miR-101-5p	57172	73402	58835
	hsa-miR-205-5p	59616	62560	66756
	hsa-miR-342-5p	64381	52787	69531
	hsa-miR-432-5p	67692	59727	58343
	hsa-miR-769-5p	62681	74262	46137
	hsa-miR-200a-3p	49411	66367	53079
	hsa-miR-628-3p	45158	62116	61179
	hsa-miR-133b	70930	46804	49473
	hsa-miR-375	68691	45819	52466
	hsa-miR-589-5p	58481	39805	68505
	hsa-miR-708-5p	56995	60275	47155
	hsa-miR-379-5p	41756	32583	85791
	hsa-miR-2355-3p	38402	61981	56366
	hsa-miR-141-3p	48514	54978	51164
	hsa-miR-100-5p	43446	43777	67311
	hsa-miR-664a-3p	57804	45950	50108
	hsa-let-7a-3p	45910	49544	56213
	hsa-miR-1323	41786	50075	59748
	hsa-miR-136-5p	54213	47098	47328
	hsa-miR-381-3p	68324	30499	46854
	hsa-miR-370-3p	63791	49993	31116
	hsa-miR-323a-3p	46998	41477	51230
	hsa-miR-1-3p	32967	53605	53022
	hsa-miR-362-3p	34421	68273	33885
	hsa-miR-770-5p	42011	45663	48678
	hsa-miR-582-5p	54417	42169	36562
	hsa-miR-133a-3p	44262	42758	45865
	hsa-miR-579-3p	56849	52448	22192
	hsa-miR-215-5p	24992	16471	89401
	hsa-miR-99b-3p	32823	41650	56265
	hsa-miR-654-3p	41236	55520	33446
	hsa-miR-523-5p	37676	27998	61690
	hsa-miR-300	37155	61507	26917
	hsa-miR-542-3p	43465	42931	36196
	hsa-miR-335-3p	46068	39451	37052
	hsa-miR-195-5p	48210	49443	24421
	hsa-miR-573	43717	32567	45289
	hsa-miR-524-5p	47374	29028	44787
	hsa-miR-885-5p	44106	34985	41487
	hsa-miR-487a-3p	41048	48089	29919
	hsa-miR-193a-3p	50407	44514	19108
	hsa-miR-150-3p	33841	44209	35302
	hsa-miR-19a-5p	33158	42051	37881
	hsa-miR-378b	42606	33736	32538
	hsa-miR-339-3p	51009	26693	30894
	hsa-miR-1226-5p	36405	36846	35044
	hsa-miR-325	28778	42788	36552
	hsa-miR-216b-5p	21395	37552	48066
	hsa-miR-609	37122	43085	26195
	hsa-miR-378a-5p	32044	37811	36518
	hsa-miR-193b-3p	29029	50184	26173
	hsa-miR-183-3p	22531	29928	52022
	hsa-miR-487b-3p	56329	755	46860
	hsa-miR-331-5p	31237	36953	35654
	hsa-miR-181a-2-3p	33163	30452	40055
	hsa-miR-501-5p	33677	32244	37024
	hsa-miR-616-5p	36952	36858	27451
	hsa-miR-503-5p	49363	32935	18925
	hsa-miR-219a-5p	36406	31538	29069
	hsa-miR-518b	28809	33312	34682
	hsa-miR-135b-5p	38254	35178	23166
	hsa-miR-500a-5p	26174	36653	32920
	hsa-miR-668-3p	35692	27184	32730
	hsa-miR-519c-5p	36490	37134	21865
	hsa-miR-200c-3p	33591	28241	32803
	hsa-miR-449c-3p	31442	34248	28930
	hsa-miR-214-3p	32046	33170	27433
	hsa-miR-411-5p	17682	32049	42004
	hsa-miR-516a-5p	18381	47025	25245
	hsa-miR-491-5p	34616	27898	27758
	hsa-miR-30d-3p	27522	33914	28579
	hsa-miR-9-3p	27643	24617	37631
	hsa-miR-143-5p	20617	59219	9421
	hsa-miR-212-3p	24378	27816	36978
	hsa-miR-551b-3p	33585	22191	33328
	hsa-miR-203a-3p	26024	31631	29329
	hsa-miR-221-5p	23106	27839	35666
	hsa-miR-136-3p	26455	25460	30713
	hsa-miR-500a-3p	22701	30734	28200
	hsa-miR-18b-3p	34026	25687	21911
	hsa-let-7e-3p	30579	22471	28002
	hsa-miR-19b-1-5p	26813	24804	27990
	hsa-miR-29c-5p	24849	22800	25498
	hsa-miR-550a-5p	20871	34867	17043
	hsa-miR-29a-5p	28335	24349	19494
	hsa-miR-218-5p	6110	24240	40049
	hsa-miR-1181	25310	22597	18581
	hsa-miR-196a-5p	26731	18915	20618
	hsa-miR-181d-5p	19316	26282	20617
	hsa-miR-211-5p	21487	29717	12951
	hsa-miR-664a-5p	23227	25914	14600
	hsa-miR-200b-5p	30868	13765	18071
	hsa-miR-208b-3p	17809	13298	31415
	hsa-miR-452-5p	18917	21303	21525
	hsa-miR-449c-5p	20436	20425	20844
	hsa-miR-153-3p	18263	36393	6868
	hsa-miR-708-3p	14411	22905	23228
	hsa-miR-526b-5p	7530	31695	21264
	hsa-miR-671-3p	18490	18052	22407
	hsa-let-7f-2-3p	22674	16869	18916
	hsa-miR-488-5p	21011	8827	26074
	hsa-miR-137	15940	19957	19395
	hsa-miR-518e-5p	22572	21198	10833
	hsa-miR-30a-3p	25229	16153	12799
	hsa-miR-542-5p	20096	19876	13276
	hsa-miR-651-5p	25974	9954	17261
	hsa-miR-301b-3p	16434	16482	19794
	hsa-miR-190b	27460	12492	12420
	hsa-miR-196b-3p	16767	17252	18079
	hsa-miR-181c-3p	17499	19240	14282
	hsa-miR-629-3p	19007	20797	10837
	hsa-miR-130b-5p	17662	17077	15801
	hsa-miR-200b-3p	17736	15438	17294
	hsa-miR-296-5p	20502	17380	11344
	hsa-miR-92b-5p	13194	24240	11374
	hsa-miR-218-1-3p	20279	12384	15766
	hsa-miR-1304-5p	17030	13057	16502
	hsa-miR-1226-3p	18438	14973	12999
	hsa-miR-1204	12843	16267	16559
	hsa-miR-148a-5p	16594	11819	16433
	hsa-miR-29b-1-5p	15129	14675	13570
	hsa-miR-192-3p	14258	14816	14202
	hsa-miR-138-1-3p	10769	16984	14958
	hsa-miR-582-3p	9381	26857	5928
	hsa-miR-193b-5p	13577	14242	13388
	hsa-miR-216a-5p	13672	14784	12505
	hsa-miR-659-3p	15158	14606	10968
	hsa-miR-18a-3p	7588	15934	15884
	hsa-miR-1224-5p	11229	20812	7260
	hsa-miR-299-3p	18209	13079	7894
	hsa-miR-3186-5p	14258	10133	13822
	hsa-miR-2355-5p	9213	9732	18843
	hsa-miR-99a-3p	11923	10399	14095
	hsa-miR-217	25117	8306	2064
	hsa-miR-1257	1899	14187	18262
	hsa-miR-124-5p	10888	12331	10947
	hsa-miR-154-3p	12658	8837	11668
	hsa-miR-125a-3p	8578	5217	18180
	hsa-miR-485-5p	5529	14335	11469
	hsa-miR-106a-3p	11632	10561	8959
	hsa-miR-654-5p	15437	7901	7135
	hsa-miR-374a-3p	8727	9909	11550
	hsa-miR-1284	8969	8002	12425
	hsa-miR-129-2-3p	13871	7562	6742
	hsa-miR-1267	12278	7276	8460
	hsa-miR-146b-3p	11825	6228	9534
	hsa-miR-184	13566	6278	7398
	hsa-miR-411-3p	8013	10565	8581
	hsa-miR-520c-5p	10527	9361	6349
	hsa-miR-23b-5p	10118	8341	6683
	hsa-miR-302d-3p	9286	8580	7167
	hsa-miR-369-5p	9216	11892	3911
	hsa-miR-205-3p	8881	7435	8137
	hsa-miR-610	6483	5494	11510
	hsa-miR-20b-3p	10926	4645	7335
	hsa-miR-200c-5p	8030	6837	7294
	hsa-miR-105-5p	9186	5388	7478
	hsa-miR-302b-3p	8407	4993	8488
	hsa-miR-95-3p	7837	6240	5991
	hsa-miR-515-3p	6203	6353	6781
	hsa-miR-224-3p	2694	2025	14505
	hsa-miR-550b-3p	7601	5518	5208
	hsa-miR-125b-1-3p	7272	5438	5476
	hsa-miR-431-3p	5761	5503	6659
	hsa-miR-618	5368	6240	5163
	hsa-miR-454-5p	5269	5516	5144
	hsa-miR-129-5p	3772	6035	6042
	hsa-miR-206	5542	5475	4153
	hsa-miR-27b-5p	3291	2182	9646
	hsa-miR-10b-3p	8420	3094	3185
	hsa-miR-523-3p	2151	1223	11193
	hsa-miR-202-3p	5840	5638	2503
	hsa-miR-34a-3p	5778	5144	2785
	hsa-miR-514b-5p	4953	6762	1786
	hsa-miR-412-3p	6022	4152	2982
	hsa-miR-138-2-3p	5488	3849	3453
	hsa-miR-182-3p	3755	3921	4519
	hsa-miR-379-3p	6353	2946	2813
	hsa-miR-455-5p	831	4268	7009
	hsa-miR-373-5p	3723	3575	4707
	hsa-miR-188-3p	2285	5914	2905
	hsa-miR-30c-2-3p	4172	3849	2543
	hsa-miR-646	6134	2252	1117
	hsa-miR-302d-5p	3105	4365	1828
	hsa-miR-198	2748	3200	2623
	hsa-miR-429	2393	866	5079
	hsa-miR-222-5p	1494	2940	3677
	hsa-miR-514b-3p	2037	2479	3298
	hsa-miR-146a-3p	3186	1645	2857
	hsa-miR-628-5p	4042	1590	2011
	hsa-miR-26a-2-3p	5261	604	1755
	hsa-miR-34b-5p	2087	3048	2274
	hsa-miR-96-3p	3843	2913	201
	hsa-miR-302b-5p	2058	1436	3293
	hsa-miR-219a-2-3p	1663	2881	1756
	hsa-miR-597-5p	3146	1379	1141
	hsa-miR-214-5p	490	1774	2519
	hsa-miR-509-5p	1959	771	942
	hsa-miR-519b-3p	948	1287	574
	hsa-miR-599	480	555	1471

## Sheet: ABI
	Supplementary Table 5. Raw qPCR data for Ref. Serum - ABI Platform (Ct values for 6 qPCR runs)
	miRBase ID (v21)	Run 1	Run 2	Run 3	Run 4	Run 5	Run 6
	hsa-miR-142-3p	25.9471	25.7618	25.9614	25.963	25.9422	25.8999
	hsa-miR-30b-5p	25.2107	25.2911	25.2985	25.1252	25.2816	25.1246
	hsa-miR-140-5p	27.6324	27.7816	27.8452	27.8672	27.7964	27.8182
	hsa-miR-10b-5p	35.1416	35.067	35.0405	34.8907	35.1273	35.0602
	hsa-miR-223-5p	28.2907	28.4248	28.1604	28.3618	28.3176	28.3723
	hsa-miR-320a	23.9889	24.097	24.0368	23.9721	24.2173	24.0062
	hsa-miR-92a-3p	22.9539	23.1151	23.0424	22.9444	23.1627	23.1453
	hsa-miR-144-5p	27.2561	27.293	27.1858	27.0232	27.1353	27.1341
	hsa-let-7d-5p	27.4007	27.3853	27.3309	27.4385	27.6163	27.4646
	hsa-miR-451a	22.9874	23.122	22.9237	22.8252	23.0418	22.9548
	hsa-miR-18a-5p	28.3627	28.396	28.1958	28.4654	28.2178	28.3538
	hsa-miR-126-5p	26.107	26.0378	25.8104	26.0617	26.077	26.0161
	hsa-miR-30c-5p	24.291	24.403	24.3092	24.1639	24.3923	24.1445
	hsa-miR-134-5p	28.2483	28.4563	28.5987	28.4259	28.3964	28.4255
	hsa-miR-145-5p	26.4635	26.5692	26.5185	26.2962	26.5836	26.6084
	hsa-miR-28-5p	29.1946	29.2057	29.3202	29.104	29.4384	29.3739
	hsa-miR-186-5p	27.2793	27.4351	27.5998	27.6124	27.4876	27.568
	hsa-miR-16-5p	22.4443	22.2145	22.4975	22.2757	22.5032	22.4945
	hsa-miR-1247-5p	27.4445	27.5294	27.6238	27.2481	27.4805	27.5723
	hsa-miR-93-5p	25.7907	25.971	26.1514	25.953	26.01	26.1465
	hsa-miR-191-5p	23.0188	23.2298	23.2718	23.3906	23.3759	23.3452
	hsa-miR-150-5p	24.4676	24.4677	24.601	24.3365	24.7544	24.5395
	hsa-miR-126-3p	22.899	22.9712	23.3037	23.0734	23.1452	23.1264
	hsa-miR-1303	28.5525	28.3532	28.5851	28.5777	28.4039	28.7541
	hsa-miR-99b-5p	28.2658	28.3682	28.166	28.0968	28.3218	28.4986
	hsa-miR-130a-3p	27.516	27.5349	27.6443	27.2716	27.4936	27.7095
	hsa-miR-25-3p	26.4216	26.6157	26.497	26.598	26.8622	26.6908
	hsa-miR-1274A	26.4077	26.5002	26.6304	26.6064	26.6602	26.8655
	hsa-miR-194-5p	30.426	30.1889	30.6343	30.322	30.5277	30.4571
	hsa-miR-122-5p	28.2276	28.4169	28.4658	28.4111	28.417	28.0569
	hsa-miR-20b-5p	25.9779	26.1672	26.3546	26.3811	26.2198	26.3814
	hsa-miR-29a-3p	29.1783	29.0093	29.4664	29.3769	29.2161	29.2327
	hsa-miR-24-3p	22.0941	22.4099	22.2022	22.4557	22.2196	22.4899
	hsa-miR-151a-5p	28.4539	28.3596	28.4441	28.4657	28.0555	28.226
	hsa-miR-146b-5p	26.3756	26.5751	26.6706	26.3531	26.7936	26.6096
	hsa-miR-331-3p	27.4439	27.4324	27.5337	27.489	27.4653	27.0595
	hsa-miR-423-5p	28.3132	28.0308	28.3301	28.096	27.9798	27.9172
	hsa-miR-19a-3p	27.076	27.3718	27.4762	27.4941	27.4487	27.1698
	hsa-miR-652-3p	28.7551	28.6211	28.7516	28.8757	28.4995	28.409
	hsa-miR-199a-3p, hsa-miR-199b-3p	27.2621	27.3278	26.9093	26.9889	27.2659	26.9652
	hsa-miR-342-3p	25.0451	25.428	25.5648	25.4946	25.4978	25.3789
	hsa-miR-20a-5p	22.8964	23.0071	23.3734	23.1802	23.2987	23.2979
	hsa-miR-720	24.0121	24.4831	24.4062	24.4254	24.5008	24.4973
	hsa-miR-106a-5p	22.7059	22.9332	23.2462	23.0463	23.163	23.0452
	hsa-miR-133a-3p	29.9704	29.9473	30.181	30.3415	30.3708	30.3239
	hsa-let-7g-5p	28.128	28.1311	27.8367	27.6789	28.0624	28.1266
	hsa-miR-27a-5p	31.0201	30.902	31.2832	30.9539	30.7183	30.8421
	hsa-let-7b-5p	24.5491	24.6103	24.9011	24.4019	24.373	24.4692
	hsa-miR-146a-5p	22.4358	22.3263	22.8245	22.6437	22.7442	22.725
	hsa-miR-339-3p	29.2915	29.6666	29.1381	29.1657	29.4173	29.2602
	hsa-miR-605-5p	28.0149	28.0539	28.0297	28.2622	28.271	28.5172
	hsa-miR-223-3p	19.3395	19.6204	19.4772	19.2483	19.6717	19.1909
	hsa-miR-335-5p	29.2062	29.2556	29.1666	28.7366	29.1301	28.9176
	hsa-miR-193a-5p	29.1527	29.321	29.7161	29.5804	29.3565	29.5238
	hsa-miR-152-3p	29.2447	28.8211	29.3372	29.2528	29.0154	29.3177
	hsa-miR-574-3p	26.9227	26.8234	27.3784	26.9875	27.1467	27.2432
	hsa-miR-125a-5p	30.9131	30.4573	30.5144	30.4783	30.8833	30.5219
	hsa-miR-27a-3p	28.0383	27.9305	28.4387	27.9097	28.2187	27.9282
	hsa-miR-151a-3p	26.2702	26.6477	26.1184	26.5076	26.5487	26.626
	hsa-miR-15b-5p	26.1926	25.9511	25.9019	25.6603	26.1488	25.7251
	hsa-miR-370-3p	29.9262	30.1504	30.3191	30.0017	30.2714	29.7539
	hsa-miR-484	22.3906	22.8307	22.8502	22.4612	22.9019	22.6114
	hsa-miR-222-3p	24.3072	24.456	24.8589	24.6672	24.8158	24.7791
	hsa-miR-328-3p	25.9274	25.6111	25.8126	25.3969	25.9912	25.8868
	hsa-miR-30a-3p	28.9773	28.7553	28.4513	28.9598	29.0567	28.703
	hsa-miR-17-5p	22.6476	22.798	23.2961	23.0696	22.9776	23.064
	hsa-miR-636	31.1655	30.8837	31.304	30.8904	31.4463	31.2763
	hsa-miR-425-5p	25.9968	25.7638	26.442	26.1097	26.088	26.2692
	hsa-let-7a-5p	27.5954	27.4844	27.5476	27.3702	27.9455	27.2726
	hsa-miR-516-3p	32.8198	32.4949	32.9008	32.4536	33.006	32.9214
	hsa-miR-21-5p	24.5801	24.2841	24.9385	24.4089	24.7318	24.4803
	hsa-miR-19b-3p	21.7493	22.1557	22.2958	21.9745	22.3675	22.3109
	hsa-miR-409-3p	27.2837	27.3809	27.186	26.8533	26.8425	27.3353
	hsa-miR-185-5p	28.5087	28.1424	28.3241	28.3281	28.1436	28.7812
	hsa-miR-26a-5p	25.5058	25.654	25.7113	25.0858	25.2171	25.3887
	hsa-miR-374a-5p	28.6962	28.7445	28.684	29.0265	28.5211	29.1826
	hsa-miR-1255b-5p	30.4476	30.0545	30.1463	29.815	30.3284	29.8852
	hsa-miR-221-3p	25.5965	25.7839	25.776	25.2523	25.9865	25.7169
	hsa-miR-486-5p	24.4626	24.653	25.1297	24.7944	25.0458	24.9494
	hsa-miR-410-3p	31.4955	31.9113	31.3583	31.2279	31.7709	31.6711
	hsa-miR-1233-3p	24.6563	25.3894	25.2949	25.1707	25.2596	25.2053
	hsa-miR-93-3p	28.9185	29.66	29.4659	29.3848	29.2584	29.5416
	hsa-miR-192-5p	29.6823	29.806	30.4093	29.9669	29.7183	29.9464
	hsa-miR-143-3p	31.3286	30.8414	30.9667	30.7476	31.4206	30.9074
	hsa-miR-1227-3p	29.259	29.4714	29.7807	29.8299	29.7219	30.0284
	hsa-miR-195-5p	26.4424	26.4611	26.8777	26.8808	26.3787	27.0243
	hsa-miR-130b-3p	27.5436	27.9864	28.0757	28.0421	28.4168	28.1306
	hsa-miR-661	26.3536	26.344	26.8889	26.6488	26.1051	26.2583
	hsa-miR-744-5p	28.6058	29.1307	29.4429	28.8043	28.9822	28.9974
	hsa-miR-660-5p	27.4945	27.4921	27.471	26.9882	27.1259	26.8454
	hsa-miR-197-3p	25.5847	26.1365	26.3064	25.8043	26.1769	26.2728
	hsa-miR-532-3p	29.7041	30.2809	29.918	29.4343	29.9217	29.6651
	hsa-miR-1274B	21.1398	21.783	21.8054	21.7443	21.6761	21.9923
	hsa-miR-378	29.3554	28.9183	29.1203	28.7528	28.5306	29.0831
	hsa-miR-28-3p	27.1589	27.4084	27.6228	27.7329	28.026	27.662
	hsa-miR-598-3p	32.3059	32.1853	32.4003	31.689	32.5517	32.2909
	hsa-miR-376c-3p	29.1196	29.332	29.3149	29.2884	29.216	29.9621
	hsa-miR-323a-3p	30.1444	30.3014	30.7071	30.7695	30.2748	30.032
	hsa-miR-376a-3p	29.5408	30.159	30.2574	29.8976	30.1796	29.6463
	hsa-miR-590-5p	30.4327	30.0213	30.6819	30.1662	29.9559	29.9256
	hsa-miR-128-3p	30.4034	30.3501	30.4149	31.0361	30.4321	30.9405
	hsa-miR-139-5p	27.2343	27.6267	27.1858	27.1777	27.9479	27.3663
	hsa-let-7f-5p	28.0691	28.7707	27.9175	28.2375	28.016	28.0651
	hsa-miR-132-3p	28.4075	28.5418	29.1932	28.6233	28.3356	28.4692
	hsa-miR-320b	29.2909	28.9153	28.5955	28.4448	28.5434	28.7939
	hsa-miR-495-3p	30.1914	30.3789	30.2848	30.2468	29.9703	29.5326
	hsa-miR-766-3p	25.2252	25.4488	25.755	25.5264	25.3572	26.0866
	hsa-miR-26b-5p	27.5619	27.1462	27.9631	27.82	27.5714	27.9763
	hsa-miR-140-3p	30.9664	30.4531	30.9898	30.4952	30.7259	31.2687
	hsa-miR-101-3p	30.5605	31.3156	31.4341	31.2942	31.3218	31.2968
	hsa-miR-324-5p	30.7453	30.2833	29.9217	29.8921	30.1857	29.9904
	hsa-miR-10a-5p	30.855	30.9764	31.33	31.0662	31.7435	31.0426
	hsa-miR-374b-5p	28.0499	28.4116	28.1551	27.984	28.3462	28.8699
	hsa-miR-106b-5p	26.9506	27.298	27.0888	26.4972	27.4044	26.8853
	hsa-miR-148b-3p	30.4179	30.4418	30.6295	31.044	30.2139	30.9639
	hsa-miR-30d-5p	27.7419	26.9267	27.0828	26.8408	27.2804	26.9865
	hsa-miR-29c-3p	32.7937	33.2054	33.0039	33.0947	32.4253	33.3508
	hsa-miR-1225-3p	26.5348	26.9774	27.139	27.0471	26.6244	26.2938
	hsa-miR-324-3p	31.1147	30.1677	30.4551	30.4833	30.224	30.3285
	hsa-miR-345-5p	29.2107	30.2616	29.8706	29.6986	29.6895	29.9161
	hsa-miR-30e-3p	28.9741	28.5602	28.92	28.2361	28.1991	28.8637
	hsa-miR-532-5p	28.9309	28.6102	29.2283	28.6342	28.2749	29.0916
	hsa-miR-483-5p	30.1902	29.5259	30.4609	29.9373	29.7708	29.6266
	hsa-miR-34b-3p	29.7893	29.6946	30.3977	29.889	29.4089	29.4435
	hsa-miR-382-5p	30.0153	29.2305	30.1602	29.9772	29.5682	29.4742
	hsa-miR-27b-3p	29.2913	30.2432	29.9919	29.4839	29.4751	29.8963
	hsa-miR-1267	31.3481	31.3606	31.3977	31.7406	31.9649	32.2296
	hsa-miR-885-5p	28.1132	28.2465	29.0045	28.2255	28.4911	28.8711
	hsa-miR-22-5p	30.2775	30.3844	29.7872	30.6789	29.7071	29.9499
	hsa-miR-224-5p	30.5839	30.957	30.0913	30.2333	31.0422	30.6764
	hsa-miR-454-3p	28.1585	28.3057	28.8716	28.4031	29.1353	28.8131
	hsa-miR-193b-3p	29.6966	29.4083	30.2302	29.1922	29.544	30.0191
	hsa-miR-148a-3p	30.0443	29.2254	29.1857	29.0888	29.5847	28.9636
	hsa-miR-1260a	24.2389	25.1018	25.1922	24.3623	24.8239	25.1085
	hsa-miR-127-3p	30.2369	30.6653	29.8799	30.4503	30.641	29.6568
	hsa-miR-625-3p	28.1145	29.1533	29.2591	29.0377	29.0344	29.2352
	hsa-miR-30a-5p	26.0926	25.125	25.1228	24.9291	24.964	25.1305
	hsa-miR-491-5p	31.1806	31.4324	31.5477	31.0846	30.8196	30.3498
	hsa-miR-100-5p	30.2323	30.8705	30.7525	30.247	31.3294	31.059
	hsa-miR-301a-3p	30.2001	29.2579	29.3809	29.7775	30.3856	29.713
	hsa-miR-584-5p	29.061	28.6166	28.8039	28.9027	29.0323	27.8672
	hsa-miR-339-5p	28.764	29.7752	29.1945	28.7505	29.0807	28.5032
	hsa-miR-10b-3p	30.3893	30.9825	31.1772	30.1872	31.2397	31.2294
	hsa-miR-486-3p	31.4477	30.3548	30.4023	30.2175	30.5876	30.2375
	hsa-let-7c-5p	32.2991	33.0076	31.5245	32.1533	32.2039	32.2933
	hsa-miR-125b-5p	32.5489	31.9511	31.6808	31.4283	32.177	31.2805
	hsa-miR-425-3p	29.4057	29.8564	30.859	30.0829	29.8638	30.0623
	hsa-miR-340-5p	30.9648	30.5318	31.977	30.8735	31.1619	31.1602
	hsa-miR-625-5p	32.5031	32.5292	33.6092	33.5773	32.9685	32.9928
	hsa-miR-1290	26.5203	27.4603	27.6461	27.6115	27.2327	27.9168
	hsa-miR-337-5p	32.5354	31.154	32.0824	32.0441	32.3969	31.8146
	hsa-miR-375	29.2561	29.8941	29.7744	29.1494	30.3314	29.094
	hsa-miR-200c-3p	30.5792	30.8675	31.0634	30.0327	31.1691	31.465
	hsa-miR-519a-3p	33.907	33.3054	34.3926	34.8299	34.1058	33.9649
	hsa-miR-744-3p	33.3796	33.2289	33.63	32.7479	32.9037	34.1579
	hsa-miR-548am-5p, hsa-miR-548c-5p, hsa-miR-548o-5p	33.5152	33.9805	32.9742	34.2828	33.4195	32.9734
	hsa-miR-340-3p	31.4544	30.961	31.2034	31.8338	30.286	30.8417
	hsa-miR-365a-3p, hsa-miR-365b-3p	31.0775	30.3401	31.7583	31.4749	31.391	30.6631
	hsa-miR-202-3p	33.3188	33.2339	34.2913	33.2317	33.2981	34.3371
	hsa-miR-500a-5p	32.2796	33.2892	31.8215	32.4061	31.804	32.3967
	hsa-miR-155-5p	30.318	31.2268	30.3076	29.9433	31.27	30.4015
	hsa-miR-361-5p	31.5674	31.3263	30.4929	30.2031	31.3985	31.0022
	hsa-miR-142-5p	32.411	31.6031	31.94	32.7925	32.5072	31.4035
	hsa-miR-215-5p	31.8878	32.865	31.8423	31.1673	32.1851	31.6519
	hsa-miR-23a-3p	30.2028	28.502	29.386	29.3472	28.9067	29.2535
	hsa-miR-543	31.1954	30.0823	30.7907	29.9428	30.3453	31.2791
	hsa-miR-19b-1-5p	32.975	32.4683	34.1935	33.3433	33.1139	32.9634
	hsa-miR-942-5p	32.4862	32.0774	32.3322	31.759	32.87	33.3787
	hsa-miR-34a-5p	31.9278	31.2218	30.8631	31.1557	31.8014	30.3821
	hsa-miR-487b-3p	32.9274	31.6675	32.6125	32.3676	33.3953	32.4434
	hsa-miR-485-3p	30.7566	30.1335	29.7983	29.3537	29.3782	29.2344
	hsa-miR-432-5p	30.2041	29.6974	30.5744	30.3442	30.105	31.4558
	hsa-miR-1275	27.2946	28.7436	28.2045	27.2737	28.2777	27.5793
	hsa-miR-1271-5p	30.8696	32.3697	32.2141	31.4767	32.3178	32.2018
	hsa-miR-494-3p	32.4624	33.2028	31.3374	31.9701	32.539	32.219
	hsa-miR-769-5p	29.9714	29.9587	29.3036	29.2178	30.8746	30.3164
	hsa-miR-664a-3p	29.6808	29.3676	29.2924	30.4663	28.4685	29.3699
	hsa-miR-15a-5p	29.4916	28.8132	30.4239	30.015	28.7659	29.5986
	hsa-miR-629-5p	31.284	30.9198	32.4836	32.3174	31.2383	32.1565
	hsa-miR-663b	29.0418	27.3568	28.9781	27.9301	28.7698	28.208
	hsa-miR-26b-3p	33.4012	31.6696	33.1408	32.3377	33.3181	32.7947
	hsa-miR-296-5p	31.7326	31.1684	32.4443	31.1245	30.7161	30.6478
	hsa-miR-181a-5p	30.1224	28.9366	28.2027	28.7696	29.2632	28.445
	hsa-miR-518d-3p	33.4463	32.2375	33.2502	31.7321	32.1984	32.9931
	hsa-miR-7-1-3p	29.9545	29.2802	29.4442	28.5253	30.0242	30.4777
	hsa-miR-144-3p	30.0614	30.3436	31.7993	31.552	30.8864	31.3145
	hsa-miR-1285-3p	29.0246	27.2431	27.8516	28.4446	28.6259	28.9696
	hsa-miR-638	30.1111	31.3851	31.5202	29.8157	30.2492	30.6
	hsa-miR-346	27.6239	27.3449	28.2471	27.6797	27.9494	29.3122
	hsa-miR-182-5p	35.0801	33.8377	35.5513	33.8282	34.749	34.1553
	hsa-miR-22-3p	30.2034	30.4324	30.1115	29.3517	30.7363	28.8399
	hsa-miR-99a-5p	30.1726	30.517	29.5263	29.4565	31.4507	30.2123
	hsa-miR-181c-5p	34.7301	33.7744	33.3718	33.9524	34.1735	32.5685
	hsa-miR-379-5p	30.694	31.3163	30.5581	31.5686	30.3697	32.3153
	hsa-miR-125a-3p	32.582	33.328	33.1245	33.5318	34.5925	32.619
	hsa-miR-539-5p	30.3895	31.3133	32.1205	31.282	30.4454	30.1857
	hsa-miR-204-5p	31.488	30.8353	32.2615	30.9127	32.6809	31.986
	hsa-miR-487a-3p	31.443	31.6095	31.4479	29.885	30.2176	31.4083
	hsa-miR-1276	34.3659	33.2024	33.3993	32.1908	32.5907	32.8663
	hsa-miR-505-5p	33.124	32.1716	31.9638	32.3997	30.9466	31.4146
	hsa-miR-103a-3p	25.855	26.5848	26.1284	25.5527	27.6355	25.5708
	hsa-miR-422a	32.9717	34.935	34.2911	33.8082	34.0726	32.8466
	hsa-miR-1825	26.8913	26.958	28.1193	26.6708	27.2478	28.6975
	hsa-miR-18b-5p	28.4361	29.1441	29.2514	29.9442	27.9005	29.8848
	hsa-miR-452-5p	32.7721	33.0064	34.0541	32.9857	34.1749	32.0538
	hsa-let-7e-5p	25.8439	25.8129	23.8787	26.0137	25.7204	25.863
	hsa-miR-548b-5p	32.0369	31.82	33.8385	32.358	31.4667	32.4067
	hsa-miR-148b-5p	34.9645	34.3432	33.9821	32.865	35.2611	34.342
	hsa-miR-618	33.4618	32.0656	32.4057	32.9369	32.4167	34.4188
	hsa-miR-615-3p	30.7157	31.1795	31.1893	29.8173	32.4894	30.8153
	hsa-miR-335-3p	32.4211	31.3771	30.4563	30.4088	30.2799	30.2296
	hsa-miR-218-5p	31.9695	33.8352	34.3123	33.6884	34.3112	34.1814
	hsa-miR-659-3p	32.9799	32.9055	32.0334	30.8232	32.2873	31.0941
	hsa-miR-708-5p	34.712	33.852	34.221	32.391	33.9484	35.0112
	hsa-miR-9-3p	32.9609	32.0968	32.3866	32.294	34.4458	31.9875
	hsa-miR-561-3p	33.5496	32.3741	33.7605	34.5296	32.0892	32.8063
	hsa-miR-502-3p	33.0386	33.2738	34.9808	35.0027	33.2004	34.7241
	hsa-miR-1291	32.8439	32.6567	30.8185	31.2811	31.177	30.4569
	hsa-miR-15b-3p	32.5862	34.8576	35.0056	35.2548	35.0807	35.0673
	hsa-miR-181a-3p	32.9776	33.5115	31.992	34.9132	32.4682	32.8581
	hsa-miR-590-3p	33.3332	35.1119	33.3881	33.8988	35.2271	32.6965
	hsa-miR-31-5p	31.364	30.8014	32.5039	31.9014	31.8767	33.8098
	hsa-miR-210-3p	27.6551	28.9015	30.7426	28.3388	28.6239	28.3968
	hsa-miR-886-5p	31.9599	32.4376	32.1758	31.6108	32.7281	34.5739
	hsa-miR-330-3p	31.5098	32.596	32.6613	32.0297	32.9254	34.6076
	hsa-miR-301b-3p	33.1981	32.4118	34.8428	33.2428	34.8559	34.7965
	hsa-miR-939-5p	27.4954	27.1963	28.8927	29.9894	27.6174	27.5093
	hsa-miR-576-3p	33.2452	35.034	34.5633	33.2499	32.2643	34.9128
	hsa-miR-7-5p	33.0205	35.0544	32.6054	32.4338	34.0019	32.0499
	hsa-miR-106b-3p	33.9709	32.3603	32.9024	30.5196	32.4335	32.8586
	hsa-miR-411-5p	31.7955	32.3597	35.0888	32.1617	32.2804	32.399
	hsa-miR-363-3p	31.4149	32.1028	34.6576	31.837	31.5009	32.113
	hsa-miR-1180-3p	32.4312	31.9913	32.1989	33.7019	32.042	29.9342
	hsa-miR-432-3p	30.5201	30.4481	30.6177	29.6702	30.2116	33.1514
	hsa-miR-579-3p	35.2194	31.7222	33.1736	31.8692	33.3444	33.3958
	hsa-miR-572	34.8443	32.4618	32.6475	31.29	31.4891	31.3607
	hsa-miR-564	29.0281	30.3119	32.9167	30.4481	31.803	31.5469
	hsa-miR-98-5p	34.1051	32.1378	30.9659	34.26	33.9009	32.0202
	hsa-miR-331-5p	34.091	34.62	34.4056	32.2244	31.1114	33.4662
	hsa-miR-33a-5p	31.7909	30.5438	32.1624	34.3926	32.7184	30.7924
	hsa-miR-628-3p	31.3712	34.8895	32.0892	31.5199	32.4225	30.8076
	hsa-miR-373-3p	36.8608	34.7738	32.8102	33.4498	33.3364	34.6352
	hsa-miR-1254	33.9252	31.5165	30.2793	33.6711	31.2899	30.3717
	hsa-miR-596	26.3633	27.1024	31.6248	30.0762	29.4205	26.8353
	hsa-miR-892b	31.1101	29.123	34.9014	30.4286	34.2878	31.1133

## Sheet: Exiqon
	Supplementary Table 6. Raw qPCR data for Ref. Serum - Exiqon Platform (Ct values for 6 qPCR runs)
	miRBase ID (v21)	Run 1	Run 2	Run 3	Run 4	Run 5	Run 6
	hsa-let-7g-5p	27.0833	27.018	26.9448	26.9643	27.1208	26.9118
	hsa-miR-423-3p	28.6516	28.7402	28.5597	28.8069	28.6684	28.6113
	hsa-miR-143-3p	30.9138	31.1037	30.9479	30.9861	30.9039	30.8406
	hsa-miR-24-3p	25.9517	26.0304	25.9037	25.9451	25.9617	25.7463
	hsa-miR-16-5p	22.1685	22.2036	22.0948	22.1135	22.2148	21.9498
	hsa-miR-25-3p	26.8067	26.8891	26.817	26.6949	26.8396	26.6155
	hsa-miR-142-3p	26.3684	26.3792	26.1849	26.3659	26.4093	26.184
	hsa-miR-425-5p	28.12	28.0241	28.1579	28.1029	28.0989	27.8697
	hsa-miR-185-5p	26.054	26.1818	26.0015	26.0614	26.0234	25.8521
	hsa-miR-106a-5p	26.2895	26.3165	26.2807	26.1981	26.2836	26.0298
	hsa-miR-93-5p	26.5868	26.6044	26.5242	26.4916	26.4875	26.303
	hsa-miR-130a-3p	28.8364	28.8802	28.8812	28.9327	29.0153	28.6807
	hsa-miR-126-3p	25.4962	25.589	25.4113	25.4279	25.4667	25.2521
	hsa-miR-23a-3p	25.4773	25.4864	25.4052	25.3849	25.5423	25.2188
	hsa-miR-151a-3p	30.2302	30.118	30.0909	30.3194	30.0131	30.0656
	hsa-miR-23b-3p	27.2184	27.1815	27.1187	27.1491	27.286	26.9458
	hsa-miR-221-3p	27.5601	27.3835	27.3917	27.3846	27.4512	27.1953
	hsa-let-7d-3p	28.5747	28.5496	28.5376	28.4125	28.5862	28.2806
	hsa-let-7b-5p	27.0576	26.9936	26.8182	26.9181	26.9222	26.7167
	hsa-miR-103a-3p	25.9497	25.8652	25.8254	25.723	25.8439	25.597
	hsa-miR-125a-5p	29.8989	30.0309	29.7637	29.9074	29.6863	29.7497
	hsa-miR-146a-5p	28.2169	28.2071	28.2063	28.2145	28.2377	27.8992
	hsa-let-7i-5p	28.3896	28.3999	28.1959	28.3181	28.4409	28.1054
	hsa-miR-451a	21.4769	21.4518	21.4416	21.427	21.5915	21.1839
	hsa-miR-19b-3p	25.7468	25.8735	25.8453	25.8093	25.7467	25.4985
	hsa-miR-21-5p	25.4591	25.5458	25.3601	25.318	25.5444	25.1959
	hsa-miR-423-5p	27.9266	27.8607	27.7678	27.559	27.6299	27.7009
	hsa-miR-20a-5p	25.6283	25.7823	25.6766	25.5926	25.7477	25.3915
	hsa-miR-222-3p	28.6539	28.7188	28.7035	28.4974	28.6994	28.3749
	hsa-miR-199a-3p	29.2613	29.4264	29.283	29.1359	29.2682	29.0082
	hsa-miR-30d-5p	27.3934	27.6424	27.4117	27.3403	27.6471	27.3467
	hsa-miR-29a-3p	30.3959	30.4649	30.7055	30.3674	30.678	30.482
	hsa-miR-652-3p	28.7272	28.871	28.9932	28.6613	28.7368	28.5961
	hsa-miR-328-3p	30.3495	30.6641	30.7484	30.5953	30.6914	30.4997
	hsa-miR-92a-3p	24.6141	24.582	24.4988	24.4768	24.6905	24.2639
	hsa-miR-766-3p	31.3068	30.9787	31.0087	30.9746	31.2336	30.9677
	hsa-miR-148b-3p	29.0028	29.2458	28.9868	28.9392	28.9271	28.7838
	hsa-miR-101-3p	28.3838	28.4978	28.2474	28.6888	28.4965	28.359
	hsa-miR-376a-3p	32.5111	32.5205	32.8808	32.522	32.6942	32.4919
	hsa-miR-320a	25.8654	25.9565	25.701	25.7777	25.9918	25.5834
	hsa-miR-18b-5p	29.4128	29.3063	29.5186	29.6247	29.5476	29.2004
	hsa-miR-19a-3p	26.99	26.7131	26.7814	27.0434	27.0573	26.7338
	hsa-miR-27b-3p	28.3125	28.1492	28.0234	28.2055	28.4707	28.0925
	hsa-miR-223-3p	23.7192	23.8017	23.6539	23.4817	23.8175	23.4219
	hsa-miR-150-5p	28.1276	28.0932	27.9919	28.0658	27.8805	27.6842
	hsa-miR-142-5p	30.0027	30.271	30.2829	30.325	30.3705	29.9857
	hsa-miR-320b	27.6184	27.8427	27.6688	27.9876	27.6967	28.0136
	hsa-miR-374a-5p	32.0955	32.2957	32.2854	32.1403	32.2685	31.8539
	hsa-miR-342-3p	29.5082	29.896	29.6983	29.6656	29.4172	29.74
	hsa-miR-339-5p	29.9224	30.123	30.2232	29.9944	30.4055	30.1984
	mmu-miR-378a-3p	29.6005	29.6465	29.4886	29.6648	29.9073	29.3993
	hsa-miR-26a-5p	28.2504	27.9837	28.0623	28.199	28.2438	27.8082
	hsa-miR-15a-5p	24.8817	24.6383	24.6638	24.5978	24.8978	24.438
	hsa-let-7d-5p	29.1033	28.9439	29.1637	29.235	29.3692	28.8937
	hsa-miR-505-3p	32.1136	32.426	31.8598	32.1338	32.1358	32.0676
	hsa-miR-191-5p	27.6159	27.4583	27.3065	27.3765	27.4367	27.0711
	hsa-let-7a-5p	26.3829	26.2399	26.0091	26.1132	26.2381	25.8744
	hsa-miR-30c-5p	28.1222	28.4362	27.9742	28.1209	28.256	27.9287
	hsa-miR-486-5p	25.7234	25.5615	25.3408	25.4267	25.703	25.2723
	hsa-miR-107	27.2887	27.106	26.98	27.2926	27.4973	27.0709
	hsa-miR-18a-5p	29.6077	29.4904	29.3739	29.4845	29.806	29.2589
	hsa-miR-940	30.5809	30.5075	30.4146	30.6222	30.8066	30.2297
	hsa-miR-22-3p	27.8054	27.9884	27.7503	27.8287	28.036	27.4845
	hsa-miR-29c-3p	29.8626	30.0353	29.923	30.0325	29.6907	29.5431
	hsa-miR-30b-5p	28.7721	28.5907	28.4801	28.6326	28.9919	28.4685
	hsa-miR-28-5p	31.0018	31.2255	31.1304	31.2329	31.3598	30.7802
	hsa-miR-590-5p	30.6179	30.5553	30.9303	30.7577	31.0582	30.5776
	hsa-miR-1249	32.6949	33.0896	33.0619	33.0266	32.7072	33.1856
	hsa-miR-151a-5p	28.8401	28.8144	28.4072	28.6437	28.7218	28.3399
	hsa-miR-301a-3p	31.1474	31.5916	31.1799	30.987	31.334	31.0989
	hsa-miR-424-5p	29.3447	28.8792	28.9947	29.4102	29.2258	29.014
	hsa-miR-1207-5p	30.566	31.1623	30.9648	30.838	31.0333	30.7505
	hsa-miR-30e-5p	27.9844	27.8145	27.5984	27.7144	27.9237	27.4085
	hsa-miR-26b-5p	29.9464	29.9835	29.7511	29.5482	29.8627	29.4584
	hsa-let-7f-5p	28.4838	28.2073	28.2036	28.4545	28.6112	28.0344
	hsa-miR-144-5p	28.9422	29.2382	28.7859	29.2254	28.8886	29.307
	hsa-miR-484	29.178	29.0146	28.7572	28.659	29.0394	28.6468
	hsa-miR-1913	31.4366	31.9675	31.9857	32.0111	32.0188	31.9795
	hsa-miR-363-3p	30.3643	30.5213	30.0519	30.0968	30.3932	29.9463
	hsa-miR-345-5p	30.9174	30.7243	30.7321	30.571	30.4459	30.2785
	hsa-miR-409-3p	31.8015	31.6774	32.3211	31.8606	31.8645	32.0901
	hsa-miR-132-3p	32.8781	32.6459	33.1937	32.6635	32.5554	32.9
	hsa-miR-34a-3p	31.0882	31.4601	31.1687	31.4913	31.3009	31.7388
	hsa-miR-32-5p	30.5381	30.9305	30.5982	31.0196	30.9642	30.4951
	hsa-miR-744-5p	32.5695	32.6728	32.6935	33.1233	32.6121	32.4055
	hsa-miR-376c-3p	31.8148	31.4704	32.0845	31.9524	32.0098	31.6072
	hsa-miR-181a-5p	29.0841	29.2881	28.8443	29.065	29.3116	28.6933
	hsa-miR-584-5p	31.9177	31.4205	31.571	31.9039	32.0842	31.7038
	hsa-miR-126-5p	29.3812	29.5352	29.4368	29.5482	29.8385	29.0814
	hsa-miR-144-3p	27.8476	27.4986	27.2893	27.5555	27.9775	27.5668
	hsa-let-7c-5p	29.9795	29.4411	29.3563	29.7516	29.812	29.4216
	hsa-let-7g-3p	31.2256	31.4189	31.6295	31.8996	31.4275	31.2356
	hsa-miR-433-3p	34.3877	34.5267	34.0134	34.248	34.3105	33.8231
	hsa-miR-361-5p	29.8733	29.7405	29.5702	29.5621	29.7111	29.1257
	hsa-miR-148a-3p	29.2876	29.2756	29.2655	28.9204	29.3694	28.7095
	hsa-miR-532-3p	32.6924	32.4532	32.0782	32.4595	31.9768	32.3512
	hsa-miR-30e-3p	33.3516	32.8998	32.5605	32.7409	32.7522	32.9155
	hsa-miR-1260a	26.9045	27.5373	27.2365	27.6007	27.0999	27.0954
	hsa-miR-331-3p	30.6176	31.2088	30.4435	30.929	30.9848	30.7982
	hsa-miR-338-3p	31.2677	31.7168	31.4189	31.1893	31.7425	31.0932
	hsa-miR-106b-5p	28.1354	28.2021	27.8566	28.0265	28.1784	27.4843
	hsa-miR-662	35.0241	34.694	34.9532	34.9812	35.3692	35.429
	hsa-miR-374b-5p	30.9936	30.9898	30.6347	31.3035	31.4074	30.9371
	hsa-miR-193a-5p	33.8893	34.1067	33.724	34.0709	34.145	33.4251
	hsa-miR-140-3p	28.6654	28.5766	28.4982	28.2612	28.9055	28.1144
	hsa-miR-885-3p	35.6636	35.4937	35.5005	34.8702	35.6142	35.3881
	hsa-miR-145-5p	30.5562	30.0809	30.1272	29.9387	30.3312	29.7394
	hsa-miR-660-5p	29.5768	29.323	29.6648	29.3433	29.6201	28.8926
	hsa-miR-152-3p	30.7186	31.3563	30.7927	31.3167	30.8008	30.81
	hsa-miR-663b	30.2801	30.917	30.4546	30.9798	30.3597	30.6219
	hsa-miR-432-5p	33.9624	33.874	34.3615	34.5492	33.8874	34.3787
	hsa-miR-1972	27.657	27.8884	27.5897	28.0573	28.3909	27.7806
	hsa-miR-27a-3p	28.9339	28.8328	28.9538	28.7886	29.4732	28.5966
	hsa-miR-122-5p	30.1175	30.4983	30.1272	30.6343	30.8456	30.2411
	hsa-miR-139-5p	31.5912	31.5893	31.3048	30.9611	31.7688	31.2156
	hsa-miR-1914-5p	33.2364	33.9059	33.5465	33.311	33.5434	33.9612
	hsa-miR-340-3p	35.0268	35.7123	35.3043	34.9948	35.5351	35.0158
	hsa-miR-665	30.1455	30.4597	29.9736	30.4684	30.4769	29.7523
	hsa-miR-210-3p	31.5811	31.1303	31.4003	31.4098	31.2161	30.7023
	hsa-miR-29b-3p	31.6963	31.6325	31.9454	32.2206	32.344	31.6433
	hsa-miR-554	34.3258	34.7087	34.202	35.0719	34.7352	34.5138
	hsa-miR-99a-5p	31.521	31.7332	31.0659	31.0434	31.7605	31.3735
	hsa-miR-2113	32.7146	33.067	33.0667	33.6797	33.1712	33.2645
	hsa-miR-192-5p	31.164	31.6323	31.1041	30.7635	31.1127	30.7666
	hsa-miR-31-5p	32.159	32.9663	32.2077	32.1847	32.5044	32.155
	hsa-miR-194-5p	31.5332	30.9971	31.4823	31.1096	31.9142	31.4199
	hsa-miR-615-3p	33.5762	33.7196	33.643	33.5512	33.9859	32.9887
	hsa-miR-28-3p	31.3516	31.8872	31.837	32.3126	31.5504	31.7062
	hsa-miR-15b-5p	28.6836	28.2338	28.162	28.2683	28.6671	27.799
	hsa-miR-99b-5p	31.0384	31.7987	30.9754	31.564	31.6316	31.2297
	hsa-miR-16-2-3p	30.9667	31.2287	30.7577	31.6747	30.8815	31.3615
	hsa-miR-1911-3p	35.9784	36.2412	35.4817	36.2764	36.3665	35.7415
	hsa-miR-425-3p	31.2203	32.0002	31.0794	31.0673	31.4558	31.4424
	hsa-miR-130b-3p	31.9656	31.9382	32.4168	32.0417	32.208	31.3741
	hsa-miR-100-5p	33.0457	33.2024	33.0771	32.7954	32.9045	32.2171
	hsa-miR-98-5p	32.6487	32.7242	32.7673	32.9202	33.0232	32.0141
	hsa-miR-7-5p	33.3552	32.8069	33.177	32.9364	33.8206	33.1604
	hsa-miR-133b	32.7224	32.9925	32.6628	32.0556	32.8438	32.2672
	hsa-miR-877-5p	33.3215	33.6565	33.2381	33.9252	33.4102	32.8727
	hsa-miR-411-5p	33.5978	34.2947	34.3929	34.3536	34.6885	34.3473
	hsa-miR-339-3p	32.9648	32.7098	33.6812	33.1706	32.7151	33.1829
	hsa-miR-17-5p	32.0153	31.3353	31.5541	30.9982	31.4498	31.0911
	hsa-miR-128-3p	32.4838	32.369	31.9424	31.4641	32.2121	31.984
	hsa-miR-874-3p	32.8983	33.26	33.4031	33.0505	32.7108	32.3981
	hsa-miR-504-5p	35.6865	35.6122	35.0285	35.4241	34.7182	35.4444
	hsa-miR-497-5p	32.6476	32.8944	32.4614	33.1948	32.2283	32.2817
	hsa-miR-146b-5p	33.5543	32.9214	33.3414	33.9613	33.565	33.0706
	hsa-miR-518a-3p	33.8317	34.1299	33.3235	33.2381	33.4232	33.1871
	hsa-miR-324-5p	31.9553	32.1543	31.2637	31.4515	31.5209	32.1083
	hsa-miR-566	34.7483	34.3994	35.163	34.4768	35.3087	35.0857
	hsa-miR-125b-5p	31.3425	31.2345	30.9033	31.4814	31.1638	30.4157
	hsa-miR-2110	33.8319	34.6579	33.4787	34.0585	34.0755	33.966
	hsa-miR-154-5p	32.2408	31.8538	31.5545	32.2482	31.7483	31.2494
	hsa-miR-382-5p	31.5186	31.3544	31.628	31.8642	31.1231	30.7492
	hsa-miR-181c-5p	36.3287	36.6909	37.1163	36.1	36.6637	36.0681
	hsa-miR-877-3p	35.8409	35.445	35.5044	36.2122	35.7925	35.0286
	hsa-miR-140-5p	31.3025	31.7374	31.6857	31.6331	31.1101	30.6958
	hsa-miR-300	32.6814	33.1879	33.2606	33.8211	33.4516	33.7066
	hsa-miR-636	35.0521	35.6328	34.8477	35.248	35.6222	34.6118
	hsa-miR-483-3p	32.5398	33.0732	33.1641	33.0719	33.6651	32.5942
	hsa-miR-574-3p	31.5301	31.8076	31.5547	31.2506	31.6647	30.649
	hsa-miR-143-5p	35.7268	36.3052	35.3509	36.1281	35.4135	35.354
	hsa-miR-326	31.1473	31.371	30.9846	30.7593	31.3851	30.283
	hsa-miR-199a-5p	29.6704	30.0714	29.4691	30.1917	29.6465	29.0298
	hsa-miR-532-5p	32.1245	32.0299	32.5993	32.6493	33.1099	32.903
	hsa-miR-654-3p	32.1883	32.8243	32.0386	33.1695	32.6836	32.3541
	hsa-miR-214-3p	34.6523	34.6201	34.6311	33.8868	34.782	33.8219
	hsa-miR-181b-5p	33.925	34.1265	34.1627	34.5927	34.5258	33.4262
	hsa-miR-631	35.9017	35.6462	35.6056	35.1008	35.5911	34.7395
	hsa-miR-215-5p	32.4861	32.9644	33.1425	32.5384	33.1416	32.0649
	hsa-miR-324-3p	31.4646	30.7746	31.2478	31.227	30.5909	30.3638
	hsa-miR-543	33.5717	32.9631	33.6248	32.5995	33.4043	33.7042
	hsa-miR-431-5p	33.681	34.3857	33.2817	34.4027	33.8068	33.7001
	hsa-miR-20a-3p	34.6447	34.9717	35.1223	34.976	35.8316	34.6248
	hsa-miR-501-5p	34.6274	34.1517	34.0697	33.9186	34.6114	33.4514
	hsa-miR-885-5p	33.9621	33.2303	34.0592	34.4679	33.8531	33.4356
	hsa-miR-454-3p	31.2117	32.1944	30.8681	31.3705	31.1705	31.3169
	hsa-let-7b-3p	34.6055	34.4487	34.11	33.7518	35.0722	34.4754
	hsa-miR-663a	32.1451	31.3654	31.8551	30.9955	31.7264	31.1169
	hsa-miR-1203	34.1524	34.5543	34.2399	35.0039	34.9716	33.8916
	hsa-miR-1181	34.811	34.7205	34.464	35.5965	35.4928	34.807
	hsa-miR-197-3p	30.7107	30.4295	31.2452	30.6353	29.9281	30.1843
	hsa-miR-182-5p	32.0827	32.9353	32.5507	31.7814	32.8112	32.0954
	hsa-miR-487b-3p	34.0029	34.7375	34.4772	34.6473	35.3473	35.0181
	hsa-miR-605-5p	32.9681	34.276	33.4636	33.3058	33.9099	33.3329
	hsa-miR-758-3p	34.6074	33.8135	34.6743	35.1231	34.3364	34.0382
	hsa-miR-15b-3p	32.0614	31.1677	31.8218	31.929	31.9889	32.6485
	hsa-let-7e-5p	31.9682	31.1286	31.1232	30.4861	31.2654	31.0544
	hsa-miR-335-5p	31.5253	30.9907	30.6036	31.0078	31.7328	30.5576
	hsa-miR-10b-5p	32.0382	31.4866	31.1998	30.7754	31.8245	31.0454
	hsa-miR-320c	28.5791	29.314	29.0376	28.9482	27.9792	29.1217
	hsa-miR-609	36.4295	36.2906	36.0238	36.8692	37.2284	35.9875
	hsa-miR-598-3p	34.9747	33.8797	34.8805	34.021	33.8944	34.3122
	hsa-miR-495-3p	33.3636	33.7827	33.6549	32.5551	33.9455	33.3713
	hsa-miR-22-5p	32.1246	31.6814	31.2674	31.7183	32.3261	31.0245
	hsa-let-7f-2-3p	34.4613	34.9635	34.4981	35.584	34.8724	34.1782
	hsa-miR-518f-5p	34.9163	35.6078	36.2973	35.2443	35.4787	35.9857
	hsa-miR-638	34.13	34.6354	33.9111	35.1582	33.9166	34.662
	hsa-miR-501-3p	33.8623	33.9711	33.5251	33.6048	32.5632	33.5775
	hsa-miR-329-3p	34.399	33.735	33.2354	33.4894	33.9262	34.5095
	hsa-miR-148b-5p	37.234	36.6479	36.0668	36.3416	37.0076	37.3154
	hsa-miR-337-5p	35.8127	34.5828	34.6979	35.2778	35.0064	34.4846
	hsa-miR-1538	30.8472	32.0736	32.0891	32.2077	32.0071	31.9102
	hsa-miR-596	33.2753	32.9031	33.2449	32.5305	33.7659	32.4144
	hsa-miR-1224-3p	31.4249	32.5426	31.6554	32.5103	32.2161	31.502
	hsa-miR-9-3p	36.8607	35.9525	37.391	36.1705	36.6658	36.5946
	hsa-miR-410-3p	32.8639	33.4621	33.4883	33.1689	33.3989	32.1496
	hsa-miR-376b-3p	33.8116	34.6323	34.2539	33.8975	35.1999	34.1212
	hsa-miR-934	34.0261	34.1928	34.4498	33.3878	33.8907	33.0475
	hsa-miR-664a-3p	34.0888	34.4443	34.7427	35.6138	34.7963	35.0635
	hsa-miR-186-5p	33.4516	33.5402	32.5333	32.4285	33.0296	32.3269
	hsa-miR-485-3p	32.5618	33.1029	33.2027	32.3009	32.7582	31.7157
	hsa-miR-136-5p	32.407	33.4688	32.4087	32.2997	33.2843	32.1915
	hsa-miR-887-3p	35.1418	36.0097	35.1504	34.9364	35.6863	34.4368
	hsa-miR-486-3p	35.5582	34.5314	34.9662	35.3057	35.9858	34.6386
	hsa-miR-223-5p	33.0394	33.7998	32.1854	33.0396	32.896	33.5624
	hsa-miR-632	31.8837	32.9675	32.6898	33.0107	31.9835	31.7821
	hsa-miR-190a-5p	35.0839	34.06	34.1827	35.1432	35.5009	34.7074
	hsa-miR-33a-5p	31.3947	31.676	31.3445	31.7714	32.4525	30.7183
	hsa-miR-34a-5p	33.6702	35.0795	34.8403	33.9345	34.1622	34.8335
	hsa-miR-200b-5p	33.0822	33.2826	34.0248	33.6968	32.6025	32.5863
	hsa-miR-134-5p	32.5561	31.3478	31.3539	32.7139	31.7944	31.9066
	hsa-miR-216a-5p	34.614	35.4436	34.9376	33.9968	35.1391	34.0742
	hsa-miR-1183	35.9584	35.4552	35.9695	37.0527	36.4132	36.7404
	hsa-miR-502-5p	34.3116	34.5838	34.2955	34.1711	35.3314	33.5025
	hsa-miR-675-3p	33.2413	34.4102	33.0371	33.9038	32.8164	33.2816
	hsa-miR-133a-3p	34.4201	33.6543	33.8674	34.3873	33.9817	32.7976
	hsa-miR-424-3p	35.6445	35.6494	34.9679	34.9156	36.4753	35.0833
	hsa-miR-24-2-5p	33.7453	34.9812	33.2962	34.3844	34.2717	34.5348
	hsa-miR-105-3p	33.5695	33.4778	34.6061	33.9084	34.3027	32.9451
	hsa-miR-106b-3p	33.2746	34.3833	33.2215	33.3861	34.6163	33.9174
	hsa-miR-493-3p	34.6163	33.5287	33.5025	33.0843	33.5176	32.8648
	hsa-miR-194-3p	33.5786	34.9643	33.7519	34.274	33.5861	33.3044
	hsa-miR-362-5p	35.2879	35.3751	35.739	36.3652	34.7343	36.1951
	hsa-miR-1237-3p	33.7642	35.1593	33.5557	34.2555	33.7636	33.5166
	hsa-miR-550a-3p	35.0886	33.3675	34.6555	34.7029	35.0534	34.5321
	hsa-miR-337-3p	35.4091	34.9265	35.7337	35.3243	34.6204	33.9908
	hsa-miR-421	33.444	32.5658	31.9766	33.1456	32.3115	31.8714
	hsa-miR-195-3p	35.4505	37.1255	36.132	36.7998	35.7343	36.4258
	hsa-miR-375	33.8776	33.472	34.5648	35.2998	34.1698	33.9345
	hsa-miR-502-3p	32.9035	34.2234	33.1218	33.3877	32.2793	33.001
	hsa-miR-625-3p	33.8922	33.9858	34.9728	34.5004	35.4695	33.9653
	hsa-miR-10a-5p	35.0328	34.1854	34.1069	34.0025	34.3201	33.0316
	hsa-miR-627-5p	33.1998	34.2448	34.9737	33.9221	34.0811	33.3399
	hsa-miR-33b-3p	35.211	33.7857	35.5958	34.8668	35.22	35.4757
	hsa-miR-379-5p	34.9844	33.977	33.3346	34.2547	33.6416	34.8869
	hsa-miR-21-3p	36.3893	36.126	35.0375	36.3515	35.0257	36.3532
	hsa-miR-340-5p	32.3554	33.6247	33.7608	33.0966	32.9963	32.0866
	hsa-miR-500a-5p	34.2738	34.2625	33.5647	35.3627	34.697	33.6659
	hsa-miR-1227-3p	32.7216	33.7085	32.5766	34.0991	32.6867	32.5522
	hsa-miR-629-5p	31.3321	31.3413	33.0037	31.1587	31.929	31.7347
	hsa-miR-942-5p	35.4833	35.1833	35.8265	35.4188	34.3733	34.0605
	hsa-miR-26b-3p	36.5249	35.9509	34.8163	36.2681	35.089	35.2785
	hsa-miR-139-3p	34.3673	34.904	33.1026	35.0209	34.1855	34.0052
	hsa-miR-1178-3p	35.4623	36.4683	35.4316	35.576	34.649	36.4704
	hsa-miR-432-3p	33.9793	35.646	34.776	35.5164	35.8852	34.942
	hsa-miR-1269a	35.6532	36.9002	37.8082	36.8198	36.519	36.4319
	hsa-miR-618	35.9196	36.2672	37.6036	37.6101	36.4988	37.1074
	hsa-miR-1179	35.9544	34.6785	36.2522	35.0108	36.3039	34.9926
	hsa-miR-661	34.7044	35.4102	35.6957	34.6091	34.5658	33.6539
	hsa-miR-937-3p	33.8808	34.4466	34.944	35.8816	34.7405	34.0153
	hsa-miR-30a-5p	33.0007	32.4255	33.3877	31.813	33.0874	31.5993
	hsa-miR-760	33.3929	34.2564	32.5873	33.2503	33.7487	32.2441
	hsa-miR-92b-3p	35.9656	35.5531	34.1558	35.7021	34.9014	36.1222
	hsa-miR-378a-5p	35.8692	36.6372	35.3006	35.7045	34.3269	35.7368
	hsa-miR-17-3p	32.5776	33.8791	33.87	34.8415	33.4881	33.1925
	hsa-miR-204-5p	34.4024	34.3632	34.8028	35.6953	35.1695	33.4511
	hsa-miR-624-5p	35.3743	36.8913	35.6644	37.3289	35.7226	36.0295
	hsa-miR-199b-5p	34.8406	34.983	36.1051	34.7767	35.9763	34.0333
	hsa-miR-93-3p	33.1652	34.7023	33.7275	32.5416	32.7354	33.6898
	hsa-miR-20b-5p	34.9647	34.095	34.9018	33.4064	35.2987	33.5424
	hsa-miR-640	35.7971	36.7863	37.5802	35.4307	36.1931	35.7453
	hsa-miR-1909-3p	35.0039	36.3835	36.1984	35.0373	36.8775	36.5829
	hsa-miR-646	33.9158	33.911	35.9159	33.9178	34.9619	34.4549
	hsa-miR-1254	34.9348	35.5912	36.214	36.9676	36.7117	35.2935
	hsa-miR-29b-2-5p	33.4177	33.3284	33.4952	35.4245	33.4179	33.5957
	hsa-miR-335-3p	35.3738	36.1305	35.1151	33.8845	35.2227	34.2303
	hsa-miR-23a-5p	35.4821	36.1967	35.2548	36.6144	35.1911	37.1964
	hsa-miR-27a-5p	32.4237	32.698	30.4529	32.3409	32.0169	32.4469
	hsa-miR-770-5p	36.3265	35.0117	36.3353	37.564	36.3516	35.8975
	hsa-miR-411-3p	35.3407	36.0442	37.5274	36.5737	35.437	35.6978
	hsa-miR-320d	29.8334	30.2969	30.0619	30.3021	28.104	30.1492
	hsa-miR-769-5p	35.7687	34.5702	34.3617	33.4309	33.7363	34.9704
	hsa-miR-195-5p	34.6256	35.9286	33.4887	34.2863	33.8473	34.6979
	hsa-miR-593-3p	34.2308	36.2173	35.5199	35.9484	36.1803	34.5677
	hsa-miR-99b-3p	34.4997	35.5849	34.9051	33.3195	33.4846	34.5554
	hsa-miR-503-5p	34.4772	33.366	34.2209	34.4064	35.2241	32.7668
	hsa-miR-188-5p	35.0772	33.5788	34.3712	33.2282	34.1344	32.6175
	hsa-miR-296-5p	36.0763	34.4644	36.354	34.4106	34.7106	34.4838
	hsa-miR-136-3p	34.8541	34.8187	35.5607	34.1303	33.4206	33.3006
	hsa-miR-551a	35.1504	33.8194	35.8599	33.3924	34.6527	34.605
	hsa-miR-1296-5p	36.7019	35.7705	34.5691	34.7894	34.367	34.8256
	hsa-miR-628-3p	36.161	34.342	34.0851	34.4647	35.6262	33.992
	hsa-miR-127-3p	32.4407	34.0643	33.7971	32.5155	31.8902	32.1726
	hsa-miR-149-3p	34.4264	35.6512	36.7143	34.8652	35.9358	34.5067
	hsa-miR-602	34.3975	35.2614	34.035	33.6338	34.1563	32.5105
	hsa-miR-935	35.8179	38.2869	36.5718	37.1032	36.7132	35.8341
	hsa-miR-1539	35.4437	36.271	36.2839	37.7659	35.1982	35.6281
	hsa-miR-33b-5p	34.8487	36.5944	35.8303	35.1882	35.5759	33.8259
	hsa-miR-365a-3p	33.1264	34.8953	33.1517	32.3284	33.4035	34.4486
	hsa-let-7i-3p	34.515	37.2577	35.7342	35.0723	35.1912	35.9326
	hsa-miR-377-3p	35.2032	34.8287	36.7951	34.7018	35.5374	33.9928
	hsa-miR-1471	34.9497	33.0612	35.1679	33.3446	34.8534	35.1414
	hsa-miR-149-5p	35.4381	35.8801	35.7263	35.3708	37.9487	35.9372
	hsa-miR-34b-3p	35.4763	35.5821	37.6049	35.819	37.3534	37.0495
	hsa-miR-1200	35.127	36.6925	35.3898	37.2716	34.7726	35.6596
	hsa-miR-1238-3p	36.3519	34.5183	34.7832	34.9546	35.267	36.9531
	hsa-miR-494-3p	38.133	35.5911	36.5365	37.6836	36.8555	36.0382
	hsa-miR-18a-3p	34.6619	33.0063	33.5474	35.2258	32.8069	34.5895
	hsa-miR-1537-3p	34.7505	34.7055	34.5564	35.436	37.1569	34.794
	hsa-miR-708-3p	35.3794	36.186	36.7287	34.7444	35.9955	37.5684
	hsa-let-7e-3p	37.8538	35.8046	35.6598	35.91	37.631	37.3352
	hsa-miR-623	35.2507	35.29	37.4409	36.2216	36.7373	34.7688
	hsa-miR-548c-5p	32.649	35.4237	34.814	34.0332	33.6325	33.1256
	hsa-miR-361-3p	35.2122	34.2463	36.0323	34.3076	34.7689	32.9126
	hsa-miR-373-5p	36.0362	33.8665	34.631	33.3976	35.5039	33.778
	hsa-let-7f-1-3p	36.2053	35.5086	35.06	37.4776	34.5554	35.0202
	hsa-miR-183-5p	33.788	33.8272	33.1304	35.9689	33.5282	33.1157
	hsa-miR-331-5p	35.9828	35.9566	35.0667	36.3204	36.6098	38.268
	hsa-miR-1205	34.7961	36.1541	37.0112	37.8727	35.9507	35.5357
	hsa-miR-196b-5p	34.549	34.1654	33.8702	34.1693	34.5744	36.9155
	hsa-miR-7-1-3p	34.5241	35.2614	34.1095	34.4911	33.27	36.5799
	hsa-miR-551b-3p	35.9505	33.4956	35.2673	33.8688	35.4047	33.267
	hsa-miR-548a-3p	33.3551	35.7475	34.1651	33.3765	35.6106	33.3148
	hsa-miR-373-3p	37.1313	38.801	36.3228	35.8433	36.1833	35.7322
	hsa-miR-572	36.0825	36.3183	33.725	35.704	35.5521	37.2192
	hsa-miR-571	37.5975	36.7078	36.3766	36.4197	36.3202	34.0814
	hsa-miR-302e	35.3425	36.3728	37.4185	35.0969	37.7412	37.5674
	hsa-miR-1908-5p	35.3701	36.0864	37.8914	35.0795	34.4162	36.1362
	hsa-miR-645	36.1046	36.5925	38.8056	35.8937	35.6618	35.5624
	hsa-miR-483-5p	34.7534	33.5865	33.5981	35.1901	32.2488	35.5517
	hsa-miR-374b-3p	35.8443	35.422	35.1856	35.4582	35.3752	38.4484
	hsa-miR-1	33.6766	35.9624	36.7618	35.9927	33.9908	34.6312
	hsa-miR-185-3p	34.6792	36.4187	35.1808	37.1142	36.9974	34.1479
	hsa-miR-496	33.4434	35.3495	34.791	36.986	35.4057	36.5135
	hsa-miR-346	36.1362	34.1629	36.1337	34.7031	37.1909	37.2276
	hsa-miR-455-3p	34.5253	37.8066	36.7808	37.4886	36.8277	35.2689
	hsa-miR-330-3p	36.1771	34.6132	35.4382	36.3843	35.5134	38.3931
	hsa-miR-491-5p	36.4428	33.7752	34.3575	36.2609	33.3229	34.2675
	hsa-miR-570-3p	37.8184	36.5731	34.3457	36.3242	38.06	36.4697
	hsa-miR-518c-5p	35.9777	35.8809	34.2825	38.1454	36.7499	35.091
	hsa-miR-943	34.8924	35.7394	34.0332	35.6648	38.1076	36.2321
	hsa-miR-219a-2-3p	36.7322	36.5894	35.8608	38.9185	36.0046	34.7561
	hsa-miR-576-5p	34.776	36.5768	37.5644	33.8047	35.8022	34.4384
	hsa-miR-302a-3p	38.1157	36.1965	35.3857	35.531	38.1793	34.8866
	hsa-miR-765	37.5726	37.3494	38.4912	37.5882	34.2139	36.5999
	hsa-miR-155-5p	33.9408	36.4677	33.0693	32.4998	33.0258	32.61
	hsa-miR-342-5p	34.2239	37.6758	35.8463	38.2083	34.753	35.5325
	hsa-miR-127-5p	39.3202	37.2003	35.7597	36.3379	35.1011	35.2054
	hsa-miR-145-3p	36.5224	35.0668	35.837	38.0309	39.0971	34.8568
	hsa-miR-941	39.5449	34.71	36.0008	35.6214	36.5749	35.4522
	hsa-miR-371a-5p	36.8802	34.5019	37.5015	39.2553	37.9203	35.3204
	hsa-miR-369-3p	33.6494	38.4353	34.5028	35.0793	34.5075	33.7091
	hsa-miR-193b-3p	34.6987	34.2043	33.4488	38.4578	34.0465	34.77
	hsa-miR-330-5p	34.2337	37.9881	38.322	35.6465	34.2368	36.8183
	hsa-miR-212-3p	34.3277	35.5637	38.8583	37.2764	34.4745	33.7799
	hsa-miR-224-3p	35.6523	39.5406	36.4612	34.1016	38.1039	34.9706
	hsa-miR-205-5p	33.2051	35.8664	38.72	33.6652	33.8147	33.5434
	hsa-miR-200c-3p	33.867	34.2973	39.0939	37.6046	32.9938	33.4023

## Sheet: Qiagen
	Supplementary Table 7. Raw qPCR data for Ref. Serum - Qiagen Platform (Ct values for 6 qPCR runs)
	miRBase ID (v21)	Run 1	Run 2	Run 3	Run 4	Run 5	Run 6
	hsa-miR-128-3p	N/A	25.16	25.2145	25.2382	25.1057	25.303
	hsa-miR-484	N/A	21.647	21.5115	21.6751	21.5015	21.606
	hsa-miR-126-3p	N/A	20.024	19.8855	19.9679	20.0548	20.1065
	hsa-miR-424-5p	N/A	23.229	23.2165	23.0811	23.0048	23.1689
	hsa-miR-30b-5p	N/A	23.921	23.7255	23.8157	23.92	23.7167
	hsa-miR-30d-5p	N/A	22.652	22.6545	22.4462	22.5224	22.4121
	hsa-miR-140-3p	N/A	23.648	23.8055	23.5782	23.5063	23.711
	hsa-miR-30a-5p	N/A	21.947	21.8995	21.8383	21.6786	22.0202
	hsa-miR-652-3p	N/A	23.663	23.7075	23.4502	23.4086	23.6214
	hsa-miR-4265	N/A	27.0085	26.7245	26.9294	26.7151	26.7534
	hsa-miR-24-3p	N/A	20.911	20.8035	20.6618	20.5518	20.7585
	hsa-miR-27a-3p	N/A	21.669	21.5475	21.839	21.6887	21.9721
	hsa-miR-4323	N/A	26.2015	25.8045	25.8569	25.8851	26.0791
	hsa-miR-324-3p	N/A	23.9155	24.231	23.8789	24.0029	23.7728
	hsa-miR-339-5p	N/A	26.059	25.6145	25.7976	25.682	25.8782
	hsa-miR-1236-3p	N/A	27.5165	27.638	27.568	27.2146	27.2894
	hsa-miR-425-5p	N/A	24.238	24.0815	23.8982	23.7466	24.0653
	hsa-miR-505-3p	N/A	25.776	25.6735	25.4295	25.3477	25.7433
	hsa-miR-106b-5p	N/A	23.215	23.0785	23.3061	23.0896	23.5782
	hsa-miR-1233-3p	N/A	23.8275	23.89	23.3978	23.5127	23.6283
	hsa-miR-103a-3p	N/A	22.314	22.0625	22.3023	22.2306	22.6544
	hsa-miR-153-3p	N/A	23.451	23.4785	23.0893	22.9998	23.1567
	hsa-miR-93-5p	N/A	22.392	22.2975	22.7391	22.7164	22.7852
	hsa-miR-30e-5p	N/A	22.274	22.2815	22.5798	22.1972	22.7354
	hsa-miR-376c-3p	N/A	28.602	28.2665	28.9282	28.7116	28.5119
	hsa-miR-1322	N/A	26.1345	26.335	26.6077	26.0395	26.5363
	hsa-miR-2113	N/A	26.3235	26.0905	26.354	26.404	25.8041
	hsa-miR-130a-3p	N/A	24.122	23.9105	24.313	24.5482	24.4131
	hsa-miR-4286	N/A	24.4295	24.3665	23.9687	24.2331	24.6712
	hsa-miR-1257	N/A	28.7355	29.059	28.7723	28.7577	28.3193
	hsa-miR-28-5p	N/A	26.361	26.0365	26.104	26.4505	25.7755
	hsa-miR-20a-5p	N/A	20.69	20.5975	21.1576	20.8876	21.2069
	hsa-miR-143-3p	N/A	27.427	27.3725	27.2299	27.749	27.8901
	hsa-miR-345-5p	N/A	26.362	26.4975	26.517	26.2787	25.8369
	hsa-miR-138-1-3p	N/A	23.878	23.9695	23.6513	23.2464	23.6886
	hsa-miR-373-5p	N/A	23.4855	23.746	23.015	23.4344	23.1772
	hsa-miR-4291	N/A	25.1815	24.8015	24.5145	24.831	24.4783
	hsa-miR-3180-3p	N/A	25.3065	25.742	25.0724	25.4068	25.0397
	hsa-miR-17-5p // hsa-miR-106a-5p	N/A	21.8595	21.6495	22.0041	22.3876	22.1935
	hsa-miR-188-5p	N/A	26.746	26.9125	26.1858	26.3879	26.4944
	hsa-miR-365a-3p //hsa-miR-365b-3p	N/A	28.155	28.0305	27.5987	27.5053	28.0093
	hsa-miR-1228-5p	N/A	25.4925	25.26	24.7715	24.9896	24.899
	hsa-miR-22-3p	N/A	22.159	21.8135	22.5458	22.3756	22.4468
	hsa-miR-194-5p	N/A	25.052	24.9685	24.4873	24.3595	24.6304
	hsa-miR-1227-3p	N/A	25.1975	25.211	24.6152	24.7899	24.608
	hsa-miR-27b-3p	N/A	24.756	24.6835	24.2832	24.0758	24.7091
	hsa-miR-3126-5p	N/A	29.6095	29.5185	29.7368	30.0004	29.1578
	hsa-miR-487b-3p	N/A	26.41	26.4875	25.8719	26.2786	25.8096
	hsa-miR-1303	N/A	27.1795	27.322	26.9257	26.6943	27.4774
	hsa-miR-451a	N/A	16.0065	15.9	16.2695	16.5333	16.6131
	hsa-miR-500a-5p	N/A	28.2615	27.938	27.5377	27.5348	27.6432
	hsa-miR-3925-5p	N/A	29.6915	29.3335	30.1814	29.9605	29.8322
	hsa-miR-151a-5p	N/A	22.649	22.6905	22.154	22.0497	22.039
	hsa-miR-1207-5p	N/A	22.3535	22.366	21.5709	22.0375	21.9754
	hsa-miR-3651	N/A	27.5895	27.6335	27.3558	26.8482	27.1391
	hsa-miR-125b-5p	N/A	25.279	24.9345	24.7233	24.3891	24.9652
	hsa-miR-3687	N/A	28.0355	27.5145	28.4282	27.8685	27.8676
	hsa-miR-4274	N/A	23.1495	23.245	22.573	22.8702	22.5004
	hsa-miR-20b-5p	N/A	22.483	22.0965	22.7255	22.3748	22.9726
	hsa-miR-222-3p	N/A	22.759	22.6195	22.1098	21.9853	22.5429
	hsa-miR-659-3p	N/A	26.67	26.5865	25.9548	26.0267	26.5403
	hsa-miR-18a-3p	N/A	27.195	27.4155	27.5461	27.2284	26.6542
	hsa-miR-1910-5p	N/A	25.4145	25.1405	24.7331	25.1581	24.5668
	hsa-miR-107	N/A	27.1795	27.1685	27.1927	27.8706	26.9367
	hsa-miR-660-5p	N/A	24.635	24.4445	24.9735	25.2477	24.4399
	hsa-miR-30c-5p	N/A	22.505	22.4355	21.8369	21.7058	22.1631
	hsa-miR-4258	N/A	26.4295	26.0685	26.2885	26.2633	25.5237
	hsa-miR-221-3p	N/A	21.2235	21.29	21.7761	22.0101	21.8739
	hsa-miR-148a-3p	N/A	23.169	23.2015	22.9085	22.3139	22.9316
	hsa-let-7i-5p	N/A	22.081	22.1775	21.7707	21.3206	21.5594
	hsa-miR-4296	N/A	26.3115	26.1945	25.4687	26.3565	26.0247
	hsa-miR-1306-3p	N/A	26.0495	26.01	25.5786	25.31	25.2923
	hsa-miR-195-3p	N/A	24.4295	24.614	23.7889	24.0724	23.8206
	hsa-miR-219a-1-3p	N/A	27.7775	27.535	26.8762	27.7833	27.4373
	hsa-miR-4304	N/A	27.0615	27.4785	27.4184	27.0202	26.5517
	hsa-miR-887-3p	N/A	26.6275	26.1655	25.6761	26.3817	25.9019
	hsa-miR-296-3p	N/A	25.4695	25.4775	24.9827	25.13	24.5685
	hsa-miR-3141	N/A	24.5255	24.655	23.9243	24.1793	23.7642
	hsa-miR-4289	N/A	27.7015	27.4765	27.186	27.8672	26.9244
	hsa-miR-1912	N/A	28.6925	28.8905	27.9098	28.2644	28.5075
	hsa-miR-148b-3p	N/A	23.264	23.2065	22.6375	22.3796	22.7137
	hsa-miR-328-3p	N/A	25.2005	25.158	24.4501	24.6765	24.3845
	hsa-miR-145-5p	N/A	26.097	25.7795	26.4528	25.8427	26.6749
	hsa-miR-181a-5p	N/A	27.079	26.3245	27.0174	26.4718	27.1854
	hsa-miR-449a	N/A	29.799	30.3325	29.8769	29.2636	29.6148
	hsa-miR-92b-5p	N/A	23.5885	23.591	22.7037	23.1065	22.9717
	hsa-miR-324-5p	N/A	25.93	25.9015	26.7894	25.9216	25.9072
	hsa-miR-191-3p	N/A	26.4505	26.57	25.5765	26.0397	26.2932
	hsa-miR-181c-5p	N/A	27.837	27.4465	27.5848	26.8546	27.7888
	hsa-miR-943	N/A	27.2005	26.976	26.1691	26.6262	26.5899
	hsa-miR-199a-3p// hsa-miR-199b- 3p	N/A	22.6995	22.5485	21.7295	22.2393	21.9871
	hsa-miR-4279	N/A	27.1275	27.0015	26.9816	26.3799	26.2615
	hsa-miR-1183	N/A	23.7825	23.862	23.0054	23.0452	23.4641
	hsa-miR-1296-5p	N/A	23.9465	24.122	23.0949	23.5339	23.5578
	hsa-miR-662	N/A	25.163	24.9745	24.9228	24.1184	24.9139
	hsa-miR-631	N/A	24.9335	24.957	24.0824	24.4258	24.2161
	hsa-miR-4254	N/A	28.8075	28.7295	28.2961	28.6684	29.4163
	hsa-miR-891a-5p	N/A	25.2575	25.681	24.7452	25.2177	24.6962
	hsa-miR-3194-5p	N/A	27.0325	27.1055	26.3659	26.4716	26.2028
	hsa-miR-15a-5p	N/A	24.335	24.2195	24.5751	23.9623	25.0494
	hsa-miR-610	N/A	26.189	26.6405	26.0031	25.4876	26.1073
	hsa-miR-423-3p	N/A	24.08	23.7695	24.6863	24.0109	24.6811
	hsa-miR-93-3p	N/A	27.0205	26.958	27.2823	26.3555	27.4449
	hsa-miR-1280	N/A	18.7855	18.896	17.901	18.2222	18.2539
	hsa-miR-1273d	N/A	28.5595	28.2945	27.7082	28.712	27.9411
	hsa-miR-130b-3p	N/A	24.962	24.7585	24.1239	24.2632	23.9898
	hsa-miR-640	N/A	27.7765	27.7825	27.0992	26.8341	27.5095
	hsa-miR-425-3p	N/A	26.8835	26.88	26.0474	26.0837	26.2342
	hsa-miR-99b-5p	N/A	25.1975	25.363	24.3389	25.2281	25.3117
	hsa-miR-1825	N/A	24.4585	24.564	23.6809	23.917	23.673
	hsa-miR-1231	N/A	23.5385	23.605	22.605	22.9833	22.9335
	hsa-miR-3155a //hsa-miR-3155b	N/A	28.7865	28.6385	28.4069	29.4809	28.4873
	hsa-miR-1539	N/A	25.6705	25.846	25.2564	24.8067	25.0113
	hsa-miR-574-3p	N/A	22.5745	22.808	21.8099	22.0004	21.9388
	hsa-miR-1224-3p	N/A	26.3065	26.67	25.5211	25.9926	25.8617
	hsa-miR-596	N/A	24.5905	24.857	23.6925	24.285	24.1918
	hsa-miR-646	N/A	26.893	26.7785	26.0799	25.9018	26.6565
	hsa-miR-125b-2-3p	N/A	28.424	28.2305	28.0958	27.5186	28.7111
	hsa-miR-591	N/A	23.927	24.0345	23.6438	22.9393	23.3647
	hsa-miR-326	N/A	24.5355	24.227	23.5661	23.5685	23.6544
	hsa-miR-335-5p	N/A	26.135	26.0625	26.1537	25.3648	26.611
	hsa-miR-219a-2-3p	N/A	29.356	28.5245	29.1783	28.2631	28.8813
	hsa-miR-532-5p	N/A	29.082	28.9455	28.024	28.2689	28.8402
	hsa-miR-432-3p	N/A	26.7955	27.028	25.9195	26.3224	26.8998
	hsa-miR-4260	N/A	28.0685	27.6315	27.0721	27.5032	26.9016
	hsa-miR-346	N/A	23.58	23.7905	23.2959	22.6066	23.0319
	hsa-miR-29a-3p	N/A	24.371	24.1325	24.8918	25.2321	25.0606
	hsa-miR-127-5p	N/A	27.843	27.9585	27.4945	26.7801	27.3292
	hsa-miR-152-3p	N/A	25.532	25.0225	24.5586	24.5975	25.4939
	hsa-miR-19b-1-5p	N/A	26.9555	27.704	26.5998	26.9854	26.52
	hsa-miR-1285-3p	N/A	25.8035	26.079	24.8861	25.2419	25.4092
	hsa-miR-623	N/A	26.322	26.5765	26.855	25.9293	25.6952
	hsa-miR-18a-5p	N/A	24.643	24.7735	25.6086	25.5372	25.5528
	hsa-miR-3176	N/A	27.1945	27.0105	26.1558	27.3864	26.783
	hsa-miR-493-3p	N/A	27.493	27.0295	26.6276	27.0079	26.2283
	hsa-miR-1471	N/A	25.1005	25.309	25.0315	24.4747	24.1645
	hsa-let-7g-5p	N/A	21.915	21.8725	20.9863	21.0617	21.0165
	hsa-miR-2116-3p	N/A	28.8585	29.3565	28.5719	29.1683	29.825
	hsa-miR-589-3p	N/A	28.5365	29.505	28.2165	28.5406	28.6723
	hsa-miR-564	N/A	25.953	25.7255	24.9629	24.9944	25.8775
	hsa-miR-193b-3p	N/A	26.246	26.4645	25.4424	25.4489	25.5555
	hsa-miR-378a-3p	N/A	25.206	24.9465	24.6155	23.8996	24.5941
	hsa-miR-495-3p	N/A	26.728	26.6205	27.5545	26.1895	26.7615
	hsa-miR-3652	N/A	27.7605	28.1475	26.9063	27.1291	27.6186
	hsa-miR-378b	N/A	27.2605	26.9645	26.244	26.0737	26.4057
	hsa-miR-650	N/A	26.339	26.5805	26.71	25.5989	26.9096
	hsa-miR-2278	N/A	27.3475	27.559	26.7486	27.5223	26.4219
	hsa-miR-615-3p	N/A	25.368	25.5145	24.9219	24.2081	25.0049
	hsa-miR-210-3p	N/A	28.06	27.4845	27.4034	26.6498	27.197
	hsa-miR-381-3p	N/A	27.2105	28.184	26.9568	27.955	27.6804
	hsa-miR-1291	N/A	27.2425	28.171	26.868	27.77	27.2496
	hsa-miR-548aa //hsa-miR-548t-3p	N/A	27.1385	27.3295	27.1418	26.0679	26.6511
	hsa-miR-20b-3p	N/A	28.1635	28.192	26.9226	27.7723	27.7708
	hsa-miR-1281	N/A	20.9325	21.136	20.0211	20.1973	20.1143
	hsa-miR-3161	N/A	28.0525	27.9915	26.9629	27.0575	27.7219
	hsa-miR-3135a	N/A	29.0765	29.8585	29.6784	29.2391	28.5501
	hsa-miR-1908-5p	N/A	27.8565	28.019	27.0899	27.0009	26.9208
	hsa-let-7g-3p	N/A	26.28	26.4335	25.5791	25.1952	25.6083
	hsa-miR-548b-5p	N/A	27.9215	27.87	27.1893	26.7444	27.0421
	hsa-miR-542-5p	N/A	30.004	29.3915	29.131	28.6423	28.8951
	hsa-miR-632	N/A	27.264	28.0355	27.1649	26.801	26.7209
	hsa-miR-1286	N/A	27.8835	28.432	27.7337	28.9976	27.8886
	hsa-miR-566	N/A	27.285	26.8905	26.7711	26.2451	27.6434
	hsa-miR-3907	N/A	21.5415	21.7105	20.6238	20.7816	20.5986
	hsa-miR-3200-5p	N/A	26.6585	26.3545	25.427	25.8783	25.5065
	hsa-miR-1238-3p	N/A	25.5545	25.595	24.6528	24.5833	24.5659
	hsa-miR-920	N/A	28.9645	29.202	29.8165	28.3842	29.4263
	hsa-miR-548c-5p // hsa-miR-548am-5p // hsa-miR-548o-5p	N/A	28.09	28.3355	28.0775	27.0453	28.3301
	hsa-miR-1976	N/A	25.0415	25.196	23.9414	24.2459	24.3849
	hsa-miR-509-5p	N/A	29.3305	29.469	28.8907	29.4505	30.3765
	hsa-miR-877-3p	N/A	24.8755	24.9695	23.8888	24.3994	23.7988
	hsa-miR-1203	N/A	26.0715	26.174	25.443	25.1044	24.9923
	hsa-miR-139-3p	N/A	27.0675	27.234	26.5621	25.9427	27.2002
	hsa-miR-770-5p	N/A	26.451	26.5025	25.2182	25.7188	25.6608
	hsa-miR-874-3p	N/A	26.7315	27.191	26.0926	27.1231	26.0239
	hsa-miR-200b-5p	N/A	27.1965	27.598	26.1495	26.6817	26.6529
	hsa-miR-3125	N/A	28.4325	27.8875	27.5766	27.7892	26.8837
	hsa-miR-937-3p	N/A	25.249	25.1395	24.8929	24.1682	25.7069
	hsa-miR-548q	N/A	27.8675	27.544	26.4965	26.9845	26.7529
	hsa-miR-593-5p	N/A	28.4185	28.5815	28.1701	27.8392	27.1518
	hsa-miR-216a-5p	N/A	28.8745	28.639	27.5055	28.5696	27.9272
	hsa-miR-3191-3p	N/A	26.5545	26.594	26.3154	25.8242	25.2523
	hsa-miR-627-5p	N/A	27.7015	27.415	26.5162	26.5123	27.4856
	hsa-miR-877-5p	N/A	25.081	25.1125	23.9381	23.9963	24.3762
	hsa-miR-4312	N/A	27.8845	28.1715	28.4034	27.9237	26.9098
	hsa-miR-647	N/A	26.386	27.0575	26.1632	25.4958	25.9865
	hsa-miR-502-3p	N/A	27.314	27.6565	27.0046	26.1129	27.0789
	hsa-miR-129-5p	N/A	27.312	27.1275	26.968	26.2553	27.8398
	hsa-miR-28-3p	N/A	26.438	25.9675	25.2848	24.9612	25.7255
	hsa-miR-34c-3p	N/A	26.8145	26.5805	25.4277	26.7732	26.1312
	hsa-miR-191-5p	N/A	20.438	20.4515	19.4575	19.2923	19.3961
	hsa-miR-296-5p	N/A	28.231	28.5705	27.8247	27.0218	27.6874
	hsa-miR-340-5p	N/A	27.229	27.2625	27.9589	27.9771	28.648
	hsa-miR-548v	N/A	28.2055	28.5265	28.6312	28.0856	29.5894
	hsa-miR-483-3p	N/A	26.1695	26.422	25.3373	25.1048	25.2629
	hsa-miR-99b-3p	N/A	27.3305	27.028	25.9407	26.1101	26.4074
	hsa-miR-3714	N/A	26.7385	26.5465	25.2704	25.8309	26.3592
	hsa-miR-4267	N/A	27.0725	27.1665	26.5266	26.8657	25.6814
	hsa-miR-3162-5p	N/A	30.1955	28.6105	29.2939	28.982	28.9713
	hsa-miR-1914-5p	N/A	26.4925	26.3635	25.5502	27.2161	26.1476
	hsa-miR-885-5p	N/A	26.418	26.8225	25.5742	25.3441	26.1397
	hsa-miR-339-3p	N/A	27.7975	27.3665	28.0821	27.4567	26.4815
	hsa-miR-4253	N/A	27.0885	26.9695	27.569	26.4979	25.9672
	hsa-miR-629-3p	N/A	26.7245	26.976	25.4449	26.4269	26.8113
	hsa-miR-3926	N/A	30.0275	30.6375	29.1244	29.3964	30.1885
	hsa-miR-1237-3p	N/A	24.7605	24.953	23.6562	23.6632	23.9952
	hsa-miR-1909-5p	N/A	25.6825	25.2495	24.8222	25.6431	24.2167
	hsa-miR-4261	N/A	28.0635	28.7085	27.0955	28.3708	27.7704
	hsa-miR-502-5p	N/A	28.26	28.1965	28.8216	27.5014	29.0885
	hsa-miR-34b-3p	N/A	27.4275	27.283	25.995	27.0076	27.5083
	hsa-miR-1260a	N/A	20.6225	20.679	19.5098	19.5731	19.4947
	hsa-miR-554	N/A	27.303	27.3695	28.1774	26.4463	27.5179
	hsa-miR-15a-3p	N/A	26.2235	26.271	25.951	24.8429	25.3295
	hsa-miR-106b-3p	N/A	27.072	28.0845	27.1827	26.3762	26.8909
	hsa-miR-4326	N/A	28.2025	29.2105	28.6187	27.829	27.6808
	hsa-miR-92a-3p	N/A	18.49	18.4895	17.3927	17.3023	17.3727
	hsa-miR-29c-3p	N/A	23.442	23.2475	24.6019	24.3126	24.4614
	hsa-miR-1538	N/A	26.7265	27.158	26.0811	25.6831	26.9842
	hsa-miR-3131	N/A	24.7935	25.038	23.7947	23.682	23.8899
	hsa-miR-548i	N/A	28.7035	28.668	27.7822	27.5355	28.9551
	hsa-miR-298	N/A	30.361	30.6145	29.5179	30.0416	29.058
	hsa-miR-124-3p	N/A	27.657	28.1135	27.564	26.4082	27.6564
	hsa-miR-154-5p	N/A	26.8975	28.0545	27.2431	27.4618	28.4916
	hsa-miR-4318	N/A	30.1085	30.188	29.4394	30.6224	29.0109
	hsa-miR-3622a-5p	N/A	29.4495	28.5695	28.9758	29.8246	28.2314
	hsa-miR-921	N/A	29.7395	29.7475	29.4643	29.6656	28.2344
	hsa-miR-26a-5p	N/A	19.57	19.6635	18.5489	18.3543	18.4201
	hsa-miR-192-5p	N/A	25.797	26.0975	24.8367	24.7514	24.7512
	hsa-miR-3692-3p	N/A	28.1065	28.2165	26.8123	28.2098	27.2273
	hsa-miR-29b-3p	N/A	25.91	25.8855	25.0376	25.1065	24.3448
	hsa-miR-575	N/A	27.326	27.0165	26.7915	25.5977	26.5277
	hsa-miR-548d-5p	N/A	27.583	27.6925	27.4954	26.1344	27.6233
	hsa-miR-329-3p	N/A	27.334	27.6035	26.0729	26.7684	26.2658
	hsa-miR-27a-5p	N/A	28.7745	29.388	27.6132	28.779	28.2886
	hsa-miR-330-3p	N/A	27.352	27.4485	27.0642	25.8456	26.5372
	hsa-miR-18b-3p	N/A	27.6455	27.947	26.8116	26.9807	28.4048
	hsa-miR-1260b	N/A	23.6915	23.6555	22.2445	22.9294	22.466
	hsa-miR-675-5p	N/A	27.8295	27.069	25.9608	26.8301	26.9599
	hsa-miR-1208	N/A	27.4995	28.291	27.5429	26.6755	26.7344
	hsa-miR-668-3p	N/A	28.9755	28.1385	27.0754	28.0749	28.1521
	hsa-miR-4263	N/A	27.0975	26.8055	25.7894	26.0602	25.4949
	hsa-miR-622	N/A	27.346	27.0945	27.2948	25.8564	26.2206
	hsa-miR-1295a	N/A	28.1065	29.33	29.1449	28.8818	27.759
	hsa-miR-3184-5p	N/A	28.2105	27.8055	26.6082	28.0004	27.0316
	hsa-miR-342-3p	N/A	23.219	23.3465	22.1179	21.9117	22.1217
	hsa-miR-4276	N/A	30.4295	29.6905	28.7431	28.9787	29.0317
	hsa-miR-3185	N/A	27.9665	28.3495	27.1731	26.5687	27.4953
	hsa-miR-550b-3p	N/A	29.5155	28.7845	28.5409	29.9387	28.2771
	hsa-miR-214-3p	N/A	27.431	28.0305	27.3539	26.9072	26.1603
	hsa-miR-99a-5p	N/A	25.732	25.9625	24.7428	24.5766	24.4448
	hsa-miR-195-5p	N/A	19.655	19.3065	20.6931	20.5481	20.9343
	hsa-miR-1224-5p	N/A	24.7465	24.942	23.7024	23.552	23.4364
	hsa-miR-186-5p	N/A	24.632	24.3715	25.4551	25.0968	26.1798
	hsa-let-7b-3p	N/A	25.753	26.3645	25.0809	24.5214	25.058
	hsa-miR-302d-5p	N/A	23.8385	24.184	22.4688	23.011	22.8553
	hsa-miR-369-3p	N/A	28.939	29.2535	29.1786	27.5157	28.9681
	hsa-miR-103a-2-5p	N/A	29.5085	30.154	29.0682	28.3403	29.8837
	hsa-miR-146a-5p	N/A	21.36	21.4615	20.0658	20.0221	20.2087
	hsa-miR-146b-5p	N/A	24.749	24.6225	23.5846	23.1064	23.5336
	hsa-miR-4316	N/A	28.4255	28.458	28.631	30.1467	28.6181
	hsa-miR-645	N/A	28.4295	28.2315	27.1793	28.9556	27.4414
	hsa-miR-331-3p	N/A	28.622	28.2725	27.5935	27.0497	28.7856
	hsa-miR-34a-5p	N/A	25.368	25.7415	24.2108	24.2725	24.2517
	hsa-miR-3918	N/A	27.3135	27.5115	27.2599	27.7025	25.8445
	hsa-miR-320d	N/A	26.4855	26.645	25.5621	25.4649	24.8717
	hsa-miR-3130-5p	N/A	29.4445	29.8625	28.7265	28.1326	28.2875
	hsa-miR-185-3p	N/A	28.8305	28.065	29.3639	28.3008	27.4063
	hsa-miR-200a-5p	N/A	27.248	27.1915	27.5878	25.7873	26.3214
	hsa-miR-3151-5p	N/A	29.5485	30.068	28.2364	28.4978	29.183
	hsa-miR-18b-5p	N/A	29.403	28.4225	27.5061	28.4481	27.6827
	hsa-miR-625-3p	N/A	26.3975	26.418	24.8649	25.3775	24.9751
	hsa-miR-4297	N/A	29.0345	28.905	28.6502	27.8399	29.9526
	hsa-miR-485-3p	N/A	26.431	27.4285	26.3463	25.2998	26.0541
	hsa-miR-7-1-3p	N/A	28.5965	28.3	27.3296	27.3107	26.7424
	hsa-miR-1249	N/A	29.4645	29.62	28.0794	28.2255	28.134
	hsa-miR-148b-5p	N/A	29.3985	29.839	29.3596	28.1799	30.2351
	hsa-miR-1301-3p	N/A	26.9635	27.289	25.5686	26.0084	25.7119
	hsa-miR-3157-5p	N/A	28.1025	28.548	27.1224	29.2322	28.4818
	hsa-miR-543	N/A	27.113	27.0265	25.7578	25.3517	26.1921
	hsa-miR-16-5p	N/A	18.477	18.1195	19.6407	19.5571	19.8442
	hsa-miR-33a-3p	N/A	29.0845	29.168	27.6224	27.7696	27.7584
	hsa-miR-92b-3p	N/A	25.0455	25.1935	23.7973	23.7003	23.6334
	hsa-miR-323a-5p	N/A	27.8985	27.842	26.0209	26.9008	26.9051
	hsa-miR-3154	N/A	28.2975	28.6955	27.6623	27.9136	26.6262
	hsa-miR-612	N/A	29.186	29.2505	29.233	28.2651	27.499
	hsa-miR-194-3p	N/A	28.0975	28.354	29.4099	28.5291	27.2351
	hsa-miR-196b-5p	N/A	28.519	28.7845	27.7155	27.416	26.8744
	hsa-miR-181b-5p	N/A	25.703	25.5385	24.2694	24.0847	24.2221
	hsa-miR-1247-5p	N/A	25.4575	25.413	23.9624	24.0326	23.9897
	hsa-miR-1184	N/A	27.3225	28.317	26.4886	26.3292	27.0281
	hsa-miR-1287-5p	N/A	24.3975	24.75	23.1401	23.3997	22.9759
	hsa-miR-658	N/A	30.227	30.2585	28.8196	29.5827	28.5045
	hsa-miR-616-3p	N/A	29.6505	28.7325	28.353	30.1828	28.4704
	hsa-miR-449c-5p	N/A	28.9625	29.0815	27.4952	27.6521	27.5461
	hsa-miR-187-5p	N/A	29.1875	28.8295	27.4926	28.0433	27.3778
	hsa-miR-605-5p	N/A	27.321	27.3525	26.5084	26.0512	28.1089
	hsa-miR-139-5p	N/A	24.557	25.0325	23.9099	22.9882	23.5861
	hsa-miR-648	N/A	29.598	30.5825	29.9774	28.5273	28.9744
	hsa-miR-595	N/A	26.74	27.0085	26.458	25.894	28.0868
	hsa-miR-501-3p	N/A	28.218	27.8765	26.29	26.8433	26.7689
	hsa-miR-1288-3p	N/A	28.7935	27.972	27.7579	29.7477	29.0691
	hsa-miR-500a-3p	N/A	29.5735	28.6805	27.4164	27.942	28.2345
	hsa-miR-331-5p	N/A	28.395	28.7705	29.1414	27.2679	27.4581
	hsa-let-7f-1-3p	N/A	27.233	27.4355	26.2233	25.4151	26.8218
	hsa-miR-504-5p	N/A	28.248	28.4095	27.0758	28.8625	27.0552
	hsa-miR-3147	N/A	27.0605	26.9125	25.7024	26.9261	25.2751
	hsa-miR-608	N/A	29.088	28.3815	27.1583	27.5335	28.8405
	hsa-miR-1207-3p	N/A	29.9135	28.997	28.4585	29.4175	27.7717
	hsa-miR-4252	N/A	28.7165	27.8135	27.9769	27.3487	26.4611
	hsa-miR-378a-5p	N/A	28.4385	27.578	27.2082	28.7576	26.761
	hsa-miR-449b-3p	N/A	27.8675	27.815	26.4589	26.586	26.0323
	hsa-miR-15b-3p	N/A	25.98	25.9995	24.7168	24.2233	24.5351
	hsa-miR-3617-5p	N/A	29.8695	29.3205	28.8076	30.5749	28.4709
	hsa-miR-1	N/A	27.633	28.5115	26.505	26.9824	26.5342
	hsa-miR-29b-1-5p	N/A	28.7395	29.497	27.4939	28.2442	27.5106
	hsa-let-7e-3p	N/A	28.8565	30.3965	28.6969	28.0845	29.0588
	hsa-miR-16-2-3p	N/A	26.8045	26.6865	24.9009	25.6023	25.2742
	hsa-let-7i-3p	N/A	29.91	29.6545	30.2815	28.1452	28.9088
	hsa-miR-1250-5p	N/A	29.1155	28.85	27.0132	27.7047	28.0373
	hsa-miR-151a-3p	N/A	23.676	23.8375	22.2452	22.0478	22.3352
	hsa-miR-196a-5p	N/A	28.018	28.5465	27.497	26.7507	26.4855
	hsa-miR-338-5p	N/A	26.7695	26.5745	25.0857	25.403	24.923
	hsa-miR-1253	N/A	26.2355	26.65	24.9062	25.0726	24.7355
	hsa-miR-4319	N/A	27.7915	27.9845	27.6986	29.5585	29.184
	hsa-miR-541-5p	N/A	27.5185	27.849	26.9386	26.1249	25.845
	hsa-miR-3916	N/A	29.1345	28.263	27.408	28.0355	26.8545
	hsa-miR-337-3p	N/A	27.682	28.5055	27.0922	26.3207	26.6472
	hsa-miR-196b-3p	N/A	26.8495	27.135	25.8328	25.3817	25.2058
	hsa-miR-218-1-3p	N/A	28.9315	30.295	28.9397	29.486	27.921
	hsa-miR-370-3p	N/A	26.941	27.2005	25.6758	25.163	25.816
	hsa-miR-2110	N/A	27.5025	28.3935	28.0978	27.1256	26.174
	hsa-miR-1226-3p	N/A	28.1785	29.23	28.715	27.1008	27.4629
	hsa-miR-148a-5p	N/A	30.4805	30.994	28.9061	29.4407	29.2918
	hsa-miR-1289	N/A	28.4845	29.02	26.8008	27.3885	27.7614
	hsa-miR-181a-2-3p	N/A	30.4475	30.326	29.4688	28.7629	28.5181
	hsa-miR-26b-5p	N/A	22.417	22.5985	20.9824	20.6018	21.3637
	hsa-miR-675-3p	N/A	24.9435	25.217	23.4885	23.5186	23.427
	hsa-miR-125a-5p	N/A	22.906	23.0065	21.4594	21.2607	21.3282
	hsa-miR-616-5p	N/A	28.956	29.8085	29.3089	27.4617	29.218
	hsa-miR-1271-5p	N/A	28.2515	28.076	28.8011	26.7318	26.9412
	hsa-miR-1304-5p	N/A	27.205	28.0005	26.7362	25.5663	26.6323
	hsa-miR-483-5p	N/A	27.5895	27.6855	26.5747	27.2271	25.5227
	hsa-miR-379-5p	N/A	28.565	28.4775	27.3791	26.8521	26.6549
	hsa-miR-4306	N/A	28.2735	27.9715	26.2401	27.5282	26.4632
	hsa-miR-132-3p	N/A	26.77	26.8665	25.106	25.1321	25.2438
	hsa-miR-146b-3p	N/A	28.2645	28.974	27.9749	30.3531	28.7565
	hsa-miR-3144-5p	N/A	31.3705	30.004	29.2645	29.3503	29.1501
	hsa-miR-1180-3p	N/A	26.9615	27.153	25.4787	25.6095	25.1175
	hsa-miR-431-3p	N/A	28.6655	30.071	27.54	28.3304	28.9849
	hsa-miR-193b-5p	N/A	28.293	28.1805	26.8103	26.083	27.1132
	hsa-miR-518a-3p	N/A	27.555	27.9465	28.0757	26.6554	29.2482
	hsa-miR-372-3p	N/A	26.403	26.6905	25.2297	24.3488	25.7612
	hsa-miR-200c-3p	N/A	27.872	27.9145	26.4653	26.4426	25.8252
	hsa-miR-202-3p	N/A	28.543	28.5325	27.1069	26.4057	28.0254
	hsa-miR-1911-3p	N/A	30.4305	29.6225	28.567	29.5322	28.0423
	hsa-miR-182-5p	N/A	26.323	26.5485	24.7383	24.9072	24.5662
	hsa-miR-24-2-5p	N/A	28.0355	28.807	29.7847	28.1601	30.1248
	hsa-miR-3116	N/A	29.3175	29.565	30.1277	29.3603	27.5992
	hsa-miR-409-3p	N/A	25.8575	26.268	23.8801	24.7887	24.7781
	hsa-miR-487a-3p	N/A	29.539	28.9325	30.04	27.5102	28.7651
	hsa-miR-3177-3p	N/A	29.6615	28.0535	27.815	29.5923	27.8136
	hsa-miR-422a	N/A	28.332	28.8875	28.4983	26.4229	28.1799
	hsa-miR-100-5p	N/A	24.897	25.0655	23.2468	23.2342	23.2359
	hsa-miR-25-3p	N/A	20.279	20.3525	18.5955	18.4949	18.6209
	hsa-miR-335-3p	N/A	27.4475	27.477	25.6127	26.1848	25.5007
	hsa-miR-613	N/A	29.879	30.6755	28.328	28.5697	29.124
	hsa-miR-1299	N/A	27.8185	28.129	26.026	26.5365	26.194
	hsa-miR-4301	N/A	21.6565	21.9295	20.0632	20.4869	19.7543
	hsa-miR-15b-5p	N/A	20.395	20.5235	18.8238	18.5095	18.7899
	hsa-miR-432-5p	N/A	28.872	27.9805	27.0175	26.876	26.4854
	hsa-miR-26a-1-3p	N/A	29.5055	30.205	27.7357	28.3795	28.6129
	hsa-miR-497-5p	N/A	29.532	29.8365	30.086	30.998	28.3115
	hsa-miR-3689a-5p// hsa-miR-3689b-5p//has-miR-3689e	N/A	29.8675	30.2875	28.9861	28.7323	27.8097
	hsa-miR-142-3p	N/A	24.116	24.0135	25.5289	25.4225	26.2746
	hsa-miR-3653	N/A	28.8765	28.5505	27.4587	27.041	26.5814
	hsa-miR-1269a	N/A	29.2555	28.367	27.9418	30.3776	29.7103
	hsa-miR-17-3p	N/A	29.106	29.0995	29.6647	28.0819	30.7973
	hsa-miR-421	N/A	26.41	26.3085	24.626	24.3042	24.8102
	hsa-let-7d-3p	N/A	23.409	23.6965	21.8639	21.5257	21.8823
	hsa-miR-3137	N/A	28.1185	28.4335	28.1641	28.0588	30.4041
	hsa-miR-410-3p	N/A	30.431	29.8025	30.9197	28.4966	28.9812
	hsa-miR-486-5p	N/A	17.556	17.5775	15.8829	15.606	15.7598
	hsa-miR-374a-5p	N/A	26.052	26.1045	24.3891	23.9464	24.4973
	hsa-miR-204-5p	N/A	29.8115	29.9055	27.9362	27.8818	28.3064
	hsa-miR-19a-3p	N/A	24.12	23.6835	25.5685	25.6299	25.9217
	hsa-miR-143-5p	N/A	28.6845	29.533	27.3573	27.6807	27.1145
	hsa-miR-10a-5p	N/A	26.717	26.7515	25.0175	24.5003	25.3526
	hsa-miR-16-1-3p	N/A	28.6845	28.5805	27.4198	28.5292	26.3318
	hsa-miR-185-5p	N/A	22.224	22.6335	20.8058	20.1881	20.9584
	hsa-miR-197-3p	N/A	23.601	23.5675	21.7724	21.6213	21.7298
	hsa-miR-1193	N/A	30.3555	30.9445	28.8574	30.7801	28.8435
	hsa-miR-297	N/A	29.3625	29.454	29.1239	31.6493	29.4892
	hsa-miR-320a	N/A	20.326	20.2015	18.4867	18.3692	18.2737
	hsa-miR-412-3p	N/A	28.284	29.0885	27.9028	26.2497	28.0715
	hsa-miR-4294	N/A	29.3065	31.0325	28.2844	28.7569	29.0399
	hsa-miR-363-3p	N/A	28.371	28.4335	30.9612	29.4348	29.2272
	hsa-miR-3655	N/A	27.9515	28.313	26.3214	26.7174	25.8862
	hsa-miR-942-5p	N/A	27.052	27.4515	26.2628	24.9727	25.406
	hsa-miR-4278	N/A	29.3625	31.063	28.074	29.527	29.494
	hsa-miR-454-3p	N/A	25.374	25.6515	24.0717	23.3123	23.5588
	hsa-miR-92a-1-5p	N/A	30.9795	30.386	29.2632	28.2068	29.7035
	hsa-miR-433-3p	N/A	24.527	24.8555	23.0945	22.3205	23.0892
	hsa-miR-501-5p	N/A	28.989	30.2415	28.1935	27.3375	28.5353
	hsa-miR-486-3p	N/A	27.7815	28.534	25.9607	26.3504	26.5726
	hsa-miR-144-5p	N/A	22.4355	22.592	20.5525	20.5521	20.5356
	hsa-miR-510-5p	N/A	29.3765	29.772	28.3894	27.0425	29.1681
	hsa-miR-187-3p	N/A	28.206	28.6965	30.8571	28.4227	28.5922
	hsa-miR-23b-5p	N/A	30.2525	29.84	28.512	28.1971	30.6696
	hsa-miR-941	N/A	27.5135	27.2505	25.8464	28.158	25.6595
	hsa-miR-23a-3p	N/A	20.484	20.5875	18.9144	18.2106	18.6904
	hsa-miR-29b-2-5p	N/A	31.0405	29.869	29.4882	28.5887	28.2782
	hsa-miR-4257	N/A	27.8605	28.6365	26.8754	29.3043	26.7738
	hsa-miR-200b-3p	N/A	29.3765	29.2925	27.248	27.6433	27.1719
	hsa-miR-23b-3p	N/A	22.798	23.0265	21.1896	20.7348	20.8732
	hsa-miR-518f-5p	N/A	28.989	29.7915	29.1307	28.9167	26.872
	hsa-miR-320b	N/A	23.9515	24.22	22.0839	22.0708	22.0987
	hsa-miR-3156-5p	N/A	28.9655	28.8535	27.3531	27.439	26.3702
	hsa-miR-122-5p	N/A	22.881	22.9825	20.9321	20.8628	20.9808
	hsa-miR-524-5p	N/A	30.134	30.2895	28.0007	29.4484	28.0525
	hsa-miR-3121-3p	N/A	30.1235	30.9745	28.1405	28.7901	29.2653
	hsa-miR-628-5p	N/A	28.9425	30.302	28.291	28.0494	27.3448
	hsa-miR-485-5p	N/A	29.7475	29.053	28.0527	27.0411	27.4652
	hsa-miR-134-5p	N/A	26.054	26.4105	24.3698	24.0551	24.1955
	hsa-miR-4299	N/A	31.5305	29.9085	28.8776	29.3434	28.7818
	hsa-miR-1307-3p	N/A	25.9255	26.535	24.1995	24.3452	24.1185
	hsa-miR-212-3p	N/A	30.795	28.6235	28.9491	31.2117	29.8414
	hsa-miR-4302	N/A	27.9075	28.7055	26.6963	26.9484	25.7605
	hsa-miR-125a-3p	N/A	29.6605	29.7335	27.2329	30.0969	28.9119
	hsa-miR-1266-5p	N/A	28.0525	28.395	27.6498	26.9688	30.0332
	hsa-miR-374b-5p// hsa-miR-374c- 5p	N/A	25.3465	25.5735	23.6074	23.7821	22.9618
	hsa-miR-452-5p	N/A	30.368	31.1715	28.9757	28.2467	29.6965
	hsa-miR-423-5p	N/A	21.9285	22.089	20.0856	20.1112	19.6453
	hsa-miR-3682-3p	N/A	30.7145	28.5715	27.8446	29.2909	28.1066
	hsa-miR-4298	N/A	28.1815	27.81	26.2955	27.3678	25.3798
	hsa-miR-21-5p	N/A	19.19	19.2935	17.3979	16.8906	17.1814
	hsa-miR-223-5p	N/A	25.9955	26.116	24.0002	23.8276	24.0056
	hsa-miR-550a-5p	N/A	29.3795	30.5655	28.0751	27.6632	28.3937
	hsa-miR-223-3p	N/A	19.863	20.2935	18.2239	17.5781	18.2534
	hsa-miR-30d-3p	N/A	28.1875	27.846	27.3993	29.2807	30.3117
	hsa-miR-3165	N/A	31.9565	29.808	29.4462	29.0264	29.2451
	hsa-miR-342-5p	N/A	28.2865	28.918	27.1326	26.5448	26.0742
	hsa-miR-4290	N/A	29.1835	29.0615	27.1768	27.6326	26.4628
	hsa-miR-30a-3p	N/A	25.9095	26.609	24.1708	24.3135	23.9598
	hsa-miR-340-3p	N/A	27.1335	27.721	26.0107	25.1806	25.0126
	hsa-miR-509-3p	N/A	31.0895	30.644	28.6602	28.357	29.6663
	hsa-miR-617	N/A	30.3605	29.5845	29.037	29.4791	27.1563
	hsa-miR-150-5p	N/A	21.171	21.4295	19.1775	19.0287	19.0819
	hsa-miR-101-3p	N/A	24.949	25.0065	27.2737	27.1759	27.1295
	hsa-miR-320e	N/A	26.7625	26.9795	24.5655	25.1351	24.425
	hsa-miR-375	N/A	27.331	27.8165	25.5056	24.9919	25.7682
	hsa-miR-181d-5p	N/A	29.173	28.9955	27.2345	27.3185	26.3152
	hsa-miR-505-5p	N/A	29.6935	29.214	27.6591	26.9142	29.4944
	hsa-let-7d-5p	N/A	22.295	22.3935	20.4754	19.748	20.1842
	hsa-miR-4310	N/A	28.7835	30.8645	29.3584	27.7728	28.0064
	hsa-miR-2276-3p	N/A	27.4905	27.4795	25.2196	26.0053	24.8006
	hsa-miR-211-5p	N/A	30.926	30.5325	29.4505	28.1503	28.3374
	hsa-miR-193a-5p	N/A	26.42	26.4775	24.7435	23.822	24.1271
	hsa-miR-589-5p	N/A	28.063	30.0645	30.0958	28.0904	27.3379
	hsa-miR-7-5p	N/A	25.357	25.8945	23.4043	23.2433	23.3485
	hsa-miR-155-5p	N/A	28.395	28.3885	26.1624	25.9563	26.0881
	hsa-miR-506-3p	N/A	29.89	28.2945	28.4699	31.1438	28.246
	hsa-miR-224-5p	N/A	26.8325	27.038	24.562	24.973	24.3781
	hsa-miR-19b-3p	N/A	24.017	23.6275	25.6641	25.176	26.8331
	hsa-miR-2114-3p	N/A	30.7155	29.5405	27.3569	30.2448	29.0935
	hsa-miR-493-5p	N/A	28.2705	28.299	25.5615	26.6767	25.861
	hsa-miR-22-5p	N/A	26.2375	26.505	27.7414	28.4376	29.3843
	hsa-miR-30e-3p	N/A	25.0215	25.529	22.8854	22.9312	22.8212
	hsa-miR-382-5p	N/A	25.636	25.6995	23.4956	23.1602	23.1229
	hsa-miR-126-5p	N/A	20.071	20.0845	17.8816	17.5009	17.617
	hsa-miR-515-3p	N/A	31.428	30.7915	30.4266	28.2418	28.935
	hsa-let-7a-3p	N/A	28.524	29.4325	27.5155	26.0724	26.8109
	hsa-miR-3613-3p	N/A	28.6755	28.8205	26.1023	26.38	26.4718
	hsa-miR-744-5p	N/A	23.929	23.9385	21.655	21.5369	21.2996
	hsa-miR-454-5p	N/A	30.2865	28.679	28.6543	27.3304	26.8574
	hsa-miR-361-5p	N/A	26.731	26.7965	24.6062	24.0758	24.3194
	hsa-miR-629-5p	N/A	28.319	28.1955	25.8943	25.957	25.5882
	hsa-miR-183-5p	N/A	27.937	27.7815	25.5772	25.2039	25.3899
	hsa-miR-601	N/A	29.0735	29.087	27.952	31.3846	28.0801
	hsa-miR-23c	N/A	28.2365	28.3015	25.7238	26.0028	25.554
	hsa-miR-10b-5p	N/A	26.978	27.0815	24.2818	24.6819	24.5398
	hsa-miR-664a-3p	N/A	26.3065	26.523	23.8159	23.7656	23.9766
	hsa-miR-98-5p	N/A	27.984	27.7475	25.6972	25.0409	25.2306
	hsa-miR-1273a	N/A	29.7255	30.282	27.2324	27.5956	27.3905
	hsa-miR-1256	N/A	28.6275	30.262	28.5338	31.198	27.5967
	hsa-miR-144-3p	N/A	27.217	27.2565	29.5936	30.3988	27.6724
	hsa-miR-1276	N/A	28.1435	28.214	27.1181	30.6021	26.888
	hsa-let-7b-5p	N/A	22.96	23.3835	20.8247	20.1388	20.6179
	hsa-miR-609	N/A	28.9405	31.911	29.496	30.2291	27.9567
	hsa-miR-491-5p	N/A	28.2465	29.893	26.7888	26.0275	27.31
	hsa-miR-323b-3p	N/A	28.1075	28.7235	25.6732	26.1723	25.4358
	hsa-miR-383-5p	N/A	29.71	31.7905	28.1311	28.8832	31.1342
	hsa-miR-576-5p	N/A	29.053	29.4385	26.2404	26.6366	26.5089
	hsa-miR-769-5p	N/A	29.107	31.1065	29.6695	26.9126	28.1598
	hsa-miR-654-5p	N/A	28.6505	29.2295	27.6247	28.5613	31.8088
	hsa-let-7c-5p	N/A	25.653	26.0955	23.356	22.4761	23.3845
	hsa-let-7f-5p	N/A	24.808	25.5905	22.8799	21.6461	22.7462
	hsa-miR-221-5p	N/A	27.7295	29.034	27.0574	27.9504	31.2107
	hsa-miR-3605-3p	N/A	30.5025	31.9455	30.3606	28.6228	27.8178
	hsa-miR-130b-5p	N/A	27.853	27.9135	24.8119	24.7573	25.1414
	hsa-miR-1270	N/A	30.2335	29.153	28.1438	26.3824	30.4632
	hsa-miR-3164	N/A	32.4485	30.4065	29.3637	28.1448	28.3818
	hsa-let-7a-5p	N/A	23.967	24.5145	21.6732	20.3252	21.5155
	hsa-miR-3690	N/A	29.3245	30.565	32.7582	28.3226	28.6702
	hsa-let-7e-5p	N/A	25.275	25.7895	22.7072	21.4615	22.5238
	hsa-miR-1290	N/A	25.5805	26.53	22.4917	22.615	22.3832
